# Supplementary material for: Carbon-monoxide-driven bioethanol production operates through a tungsten-dependent catalyst
Source: Nat Chem Biol. 2025 Oct 29;22(1):28–36. doi: 10.1038/s41589-025-02055-3 (PMC12727526; doi:10.1038/s41589-025-02055-3)
Supplement: Supplementary file 3 — Source data files for the supplementary figures. [file 41589_2025_2055_MOESM3_ESM.xlsx]

## Sheet: SupplementaryFig2
	f´´	f´
10170	4.04	-14.95
10171	3.82	-15.09
10172	3.97	-15.28
10173	3.93	-15.39
10174	4.05	-15.47
10175	3.93	-15.53
10176	3.9	-15.83
10177	4.23	-15.84
10178	3.97	-15.78
10179	3.79	-16.21
10180	4.29	-16.28
10181	3.91	-16.22
10182	3.87	-16.55
10183	3.9	-16.78
10184	3.86	-17.1
10185	4.16	-17.27
10186	4	-17.38
10187	4.07	-17.6
10188	3.86	-17.99
10189	4.28	-18.27
10190	4.08	-18.43
10191	4.18	-18.77
10192	4.08	-19.18
10193	4.31	-19.61
10194	4.29	-19.91
10195	4.16	-20.64
10196	4.86	-21.03
10197	4.26	-21.68
10198	5.04	-22.65
10199	5.32	-23.22
10200	5.66	-24.08
10201	6.15	-25.04
10202	6.63	-26.33
10203	7.86	-28.09
10204	9.93	-29.18
10205	11.2	-30.66
10206	14.76	-33.03
10207	20.4	-33.8
10208	27.54	-30.04
10209	29.67	-24.35
10210	31.27	-18.85
10211	29.69	-12.97
10212	26.45	-8.89
10213	21.79	-8.17
10214	20.67	-8.54
10215	19.47	-7.77
10216	17.58	-7.64
10217	17.02	-7.66
10218	15.82	-7.19
10219	14.26	-7.54
10220	13.85	-8.48
10221	14.31	-8.01
10222	12.36	-8.09
10223	12.95	-8.49
10224	11.77	-8.57
10225	11.94	-9.19
10226	12.23	-8.58
10227	10.52	-8.53
10228	10.44	-9.69
10229	11.03	-9.57
10230	9.82	-10
10231	11.15	-10.15
10232	9.97	-9.88
10233	10.04	-10.61
10234	10.34	-10.72
10235	10.12	-11.02
10236	10.99	-10.92
10237	10.57	-10.51
10238	10.53	-10.39
10239	10	-10.32
10240	9.56	-10.94
10241	10.17	-11.42
10242	10.48	-11.16
10243	10.36	-10.82
10244	9.85	-11.12
10245	10.31	-11.55
10246	10.86	-11.25
10247	10.68	-10.53
10248	9.8	-10.62

## Sheet: SupplementaryFig5
Condition	Electron acceptor	Difference slope (min-1)	Coeff ext (M-1.cm-1)	MVreduced (M.min-1)	MVreduced (µM.min-1)	Volume (µl)	Volume (l)	MVreduced (µmol.min-1)	Protein concentration (mg.ml-1)	Dilution	Volume (µl)	Protein (mg)	Specific activity (µmol.min-1.mg-1)	Average	Stdev
2µL
SE	MV2+	0.18	17213	1.04572e-05	10.4572	202	0.000202	0.00211236	7.34	1	2	0.01468	0.143894	0.155218	0.0190142																				0.143894	0.0726733
SE	MV2+	0.196667	17213	1.14255e-05	11.4255	202	0.000202	0.00230795	7.34	1	2	0.01468	0.157217																						0.157217	0.0726733
SE	MV2+	0.226667	17213	1.31683e-05	13.1683	202	0.000202	0.00266001	7.34	1	2	0.01468	0.181199																						0.181199	0.0726733
SE	MV2+	0.173333	17213	1.00699e-05	10.0699	202	0.000202	0.00203412	7.34	1	2	0.01468	0.138564																						0.138564	0.0726733
2.5µL
SE	MV2+	0.276667	17213	1.60731e-05	16.0731	202.5	0.0002025	0.00325481	7.34	1	2.5	0.01835	0.177374	0.201415	0.022097																				0.177374	0.0906173
SE	MV2+	0.36	17213	2.09144e-05	20.9144	202.5	0.0002025	0.00423517	7.34	1	2.5	0.01835	0.2308																						0.2308	0.0906173
SE	MV2+	0.306667	17213	1.7816e-05	17.816	202.5	0.0002025	0.00360774	7.34	1	2.5	0.01835	0.196607																						0.196607	0.0906173
SE	MV2+	0.313333	17213	1.82033e-05	18.2033	202.5	0.0002025	0.00368617	7.34	1	2.5	0.01835	0.200881																						0.200881	0.0906173
3µL
SE	MV2+	0.313333	17213	1.82033e-05	18.2033	203	0.000203	0.00369527	7.34	1	3	0.02202	0.167814	0.186559	0.0305934																				0.167814	0.108473
SE	MV2+	0.316667	17213	1.83969e-05	18.3969	203	0.000203	0.00373458	7.34	1	3	0.02202	0.169599																						0.169599	0.108473
SE	MV2+	0.33	17213	1.91716e-05	19.1716	203	0.000203	0.00389183	7.34	1	3	0.02202	0.176741																						0.176741	0.108473
SE	MV2+	0.433333	17213	2.51748e-05	25.1748	203	0.000203	0.00511048	7.34	1	3	0.02202	0.232083																						0.232083	0.108473
																					Protein contration (mg/ml)	SE (U/mg)	SE + BSA (U/mg)	Stdev	Stdev
3.5µL																					0.0726733	0.155218		0.0190142
SE	MV2+	0.45	17213	2.6143e-05	26.143	203.5	0.0002035	0.00532011	7.34	1	3.5	0.02569	0.207089	0.212074	0.0129786						0.0906173	0.201415		0.022097											0.207089	0.126241
SE	MV2+	0.476667	17213	2.76922e-05	27.6922	203.5	0.0002035	0.00563537	7.34	1	3.5	0.02569	0.219361								0.108473	0.186559		0.0305934											0.219361	0.126241
SE	MV2+	0.426667	17213	2.47875e-05	24.7875	203.5	0.0002035	0.00504425	7.34	1	3.5	0.02569	0.196351								0.126241	0.212074		0.0129786											0.196351	0.126241
SE	MV2+	0.49	17213	2.84669e-05	28.4669	203.5	0.0002035	0.00579301	7.34	1	3.5	0.02569	0.225497								0.143922	0.248476		0.00776847											0.225497	0.126241
																					0.161516	0.314129		0.0125176
4µL																					0.0349524	0.0429385		0.00697159
SE	MV2+	0.593333	17213	3.44701e-05	34.4701	204	0.000204	0.00703189	7.34	1	4	0.02936	0.239506	0.248476	0.00776847						0.0282308	0.0114327		0.0039604											0.239506	0.143922
SE	MV2+	0.626667	17213	3.64066e-05	36.4066	204	0.000204	0.00742694	7.34	1	4	0.02936	0.252961								0.0213786	0.0090582		0.0128102											0.252961	0.143922
SE	MV2+	0.626667	17213	3.64066e-05	36.4066	204	0.000204	0.00742694	7.34	1	4	0.02936	0.252961								0.0143922	0.00379879		0.0176382											0.252961	0.143922
																					0.00726733	-0.000184837		0.00229914
4.5µL																					0.0447981	0.0680837		0.00543937
SE	MV2+	0.856667	17213	4.97686e-05	49.7686	204.5	0.0002045	0.0101777	7.34	1	4.5	0.03303	0.308134	0.314129	0.0125176						0.0512093	0.0803586		0.0212521
SE	MV2+	0.913333	17213	5.30607e-05	53.0607	204.5	0.0002045	0.0108509	7.34	1	4.5	0.03303	0.328517								0.0575023	0.133025		0.00434772											0.308134	0.161516
SE	MV2+	0.85	17213	4.93813e-05	49.3813	204.5	0.0002045	0.0100985	7.34	1	4.5	0.03303	0.305736								0.00726733		-0.0460559		0.0377687										0.328517	0.161516
																					0.0143922		-0.0302746		0.0128826										0.305736	0.161516
10µL 1/10																					0.0726733		0.127239		0.0155947
SE	MV2+	0.03	17213	1.74287e-06	1.74287	210	0.00021	0.000366002	7.34	10	10	0.00734	0.0498641	0.0429385	0.00697159						0.161516		0.332413		0.0170791
SE	MV2+	0.02	17213	1.16191e-06	1.16191	210	0.00021	0.000244002	7.34	10	10	0.00734	0.0332427
SE	MV2+	0.0266667	17213	1.54922e-06	1.54922	210	0.00021	0.000325336	7.34	10	10	0.00734	0.0443236																						0.0498641	0.0349524
SE	MV2+	0.0266667	17213	1.54922e-06	1.54922	210	0.00021	0.000325336	7.34	10	10	0.00734	0.0443236																						0.0332427	0.0349524
																																			0.0443236	0.0349524
8µL 1/10																																			0.0443236	0.0349524
SE	MV2+	0.00333333	17213	1.93652e-07	0.193652	208	0.000208	4.02796e-05	7.34	10	8	0.005872	0.00685961	0.0114327	0.0039604
SE	MV2+	0.00666667	17213	3.87304e-07	0.387304	208	0.000208	8.05593e-05	7.34	10	8	0.005872	0.0137192
SE	MV2+	0.00666667	17213	3.87304e-07	0.387304	208	0.000208	8.05593e-05	7.34	10	8	0.005872	0.0137192																						0.00685961	0.0282308
																																			0.0137192	0.0282308
6µL 1/10																																			0.0137192	0.0282308
SE	MV2+	0	17213	0	0	206	0.000206	0	7.34	10	6	0.004404	0	0.0090582	0.0128102
SE	MV2+	0.00333333	17213	1.93652e-07	0.193652	206	0.000206	3.98923e-05	7.34	10	6	0.004404	0.0090582
SE	MV2+	0.01	17213	5.80956e-07	0.580956	206	0.000206	0.000119677	7.34	10	6	0.004404	0.0271746
SE	MV2+	0	17213	0	0	206	0.000206	0	7.34	10	6	0.004404	0																						0	0.0213786
																																			0.0090582	0.0213786
4µL 1/10																																			0.0271746	0.0213786
SE	MV2+	0.00741267	17213	4.30644e-07	0.430644	204	0.000204	8.78513e-05	7.34	10	4	0.002936	0.0299221	0.00379879	0.0176382																				0	0.0213786
SE	MV2+	-0.000926	17213	-5.37965e-08	-0.0537965	204	0.000204	-1.09745e-05	7.34	10	4	0.002936	-0.00373791
SE	MV2+	-0.000551667	17213	-3.20494e-08	-0.0320494	204	0.000204	-6.53808e-06	7.34	10	4	0.002936	-0.00222687
SE	MV2+	-0.00217067	17213	-1.26106e-07	-0.126106	204	0.000204	-2.57257e-05	7.34	10	4	0.002936	-0.00876215																						0.0299221	0.0143922
																																			-0.00373791	0.0143922
2µL 1/10																																			-0.00222687	0.0143922
SE	MV2+	8.7e-05	17213	5.05432e-09	0.00505432	202	0.000202	1.02097e-06	7.34	10	2	0.001468	0.000695485	-0.000184837	0.00229914																				-0.00876215	0.0143922
SE	MV2+	-0.000299635	17213	-1.74075e-08	-0.0174075	202	0.000202	-3.51631e-06	7.34	10	2	0.001468	-0.00239531
SE	MV2+	-0.000209852	17213	-1.21915e-08	-0.0121915	202	0.000202	-2.46268e-06	7.34	10	2	0.001468	-0.00167757
SE	MV2+	0.00033	17213	1.91716e-08	0.0191716	202	0.000202	3.87265e-06	7.34	10	2	0.001468	0.00263805																						0.000695485	0.00726733
																																			-0.00239531	0.00726733
13µL 1/10																																			-0.00167757	0.00726733
SE	MV2+	0.0533333	17213	3.09843e-06	3.09843	213	0.000213	0.000659966	7.34	10	13	0.009542	0.0691644	0.0680837	0.00543937																				0.00263805	0.00726733
SE	MV2+	0.0466667	17213	2.71113e-06	2.71113	213	0.000213	0.000577471	7.34	10	13	0.009542	0.0605188
SE	MV2+	0.0533333	17213	3.09843e-06	3.09843	213	0.000213	0.000659966	7.34	10	13	0.009542	0.0691644
SE	MV2+	0.0566667	17213	3.29209e-06	3.29209	213	0.000213	0.000701214	7.34	10	13	0.009542	0.0734871																						0.0691644	0.0447981
																																			0.0605188	0.0447981
15µL 1/10																																			0.0691644	0.0447981
SE	MV2+	0.0466667	17213	2.71113e-06	2.71113	215	0.000215	0.000582893	7.34	10	15	0.01101	0.0529421	0.0803586	0.0212521																				0.0734871	0.0447981
SE	MV2+	0.08	17213	4.64765e-06	4.64765	215	0.000215	0.000999245	7.34	10	15	0.01101	0.0907579
SE	MV2+	0.0666667	17213	3.87304e-06	3.87304	215	0.000215	0.000832704	7.34	10	15	0.01101	0.0756316
SE	MV2+	0.09	17213	5.22861e-06	5.22861	215	0.000215	0.00112415	7.34	10	15	0.01101	0.102103																						0.0529421	0.0512093
																																			0.0907579	0.0512093
17µL 1/10																																			0.0756316	0.0512093
SE	MV2+	0.133333	17213	7.74608e-06	7.74608	217	0.000217	0.0016809	7.34	10	17	0.012478	0.134709	0.133025	0.00434772																				0.102103	0.0512093
SE	MV2+	0.126667	17213	7.35878e-06	7.35878	217	0.000217	0.00159686	7.34	10	17	0.012478	0.127974
SE	MV2+	0.136667	17213	7.93974e-06	7.93974	217	0.000217	0.00172292	7.34	10	17	0.012478	0.138077
SE	MV2+	0.13	17213	7.55243e-06	7.55243	217	0.000217	0.00163888	7.34	10	17	0.012478	0.131341																						0.134709	0.0575023
																																			0.127974	0.0575023
2µL 1/10																																			0.138077	0.0575023
SE+BSA	MV2+	-0.005243	17213	-3.04595e-07	-0.304595	202	0.000202	-6.15283e-05	7.34	10	2	0.001468	-0.041913	-0.0460559	0.0377687																				0.131341	0.0575023
SE+BSA	MV2+	-0.00638233	17213	-3.70786e-07	-0.370786	202	0.000202	-7.48987e-05	7.34	10	2	0.001468	-0.0510209
SE+BSA	MV2+	4.8e-05	17213	2.78859e-09	0.00278859	202	0.000202	5.63295e-07	7.34	10	2	0.001468	0.000383716
SE+BSA	MV2+	-0.0114677	17213	-6.66221e-07	-0.666221	202	0.000202	-0.000134577	7.34	10	2	0.001468	-0.0916735
																																					-0.041913	0.00726733
4µL 1/10																																					-0.0510209	0.00726733
SE+BSA	MV2+	-0.01	17213	-5.80956e-07	-0.580956	204	0.000204	-0.000118515	7.34	10	4	0.002936	-0.0403662	-0.0302746	0.0128826																						0.000383716	0.00726733
SE+BSA	MV2+	-0.00666667	17213	-3.87304e-07	-0.387304	204	0.000204	-7.90101e-05	7.34	10	4	0.002936	-0.0269108																								-0.0916735	0.00726733
SE+BSA	MV2+	-0.00333333	17213	-1.93652e-07	-0.193652	204	0.000204	-3.9505e-05	7.34	10	4	0.002936	-0.0134554																									#DIV/0!
SE+BSA	MV2+	-0.01	17213	-5.80956e-07	-0.580956	204	0.000204	-0.000118515	7.34	10	4	0.002936	-0.0403662																									#DIV/0!
																																					-0.0403662	0.0143922
2µL																																					-0.0269108	0.0143922
SE+BSA	MV2+	0.166667	17213	9.6826e-06	9.6826	202	0.000202	0.00195589	7.34	1	2	0.01468	0.133235	0.127239	0.0155947																						-0.0134554	0.0143922
SE+BSA	MV2+	0.13	17213	7.55243e-06	7.55243	202	0.000202	0.00152559	7.34	1	2	0.01468	0.103923																								-0.0403662	0.0143922
SE+BSA	MV2+	0.17	17213	9.87626e-06	9.87626	202	0.000202	0.001995	7.34	1	2	0.01468	0.135899																									#DIV/0!
SE+BSA	MV2+	0.17	17213	9.87626e-06	9.87626	202	0.000202	0.001995	7.34	1	2	0.01468	0.135899																									#DIV/0!
																																					0.133235	0.0726733
4.5µL																																					0.103923	0.0726733
SE+BSA	MV2+	0.863333	17213	5.01559e-05	50.1559	204.5	0.0002045	0.0102569	7.34	1	4.5	0.03303	0.310532	0.332413	0.0170791																						0.135899	0.0726733
SE+BSA	MV2+	0.94	17213	5.46099e-05	54.6099	204.5	0.0002045	0.0111677	7.34	1	4.5	0.03303	0.338108																								0.135899	0.0726733
SE+BSA	MV2+	0.916667	17213	5.32543e-05	53.2543	204.5	0.0002045	0.0108905	7.34	1	4.5	0.03303	0.329716																									#DIV/0!
SE+BSA	MV2+	0.976667	17213	5.67401e-05	56.7401	204.5	0.0002045	0.0116033	7.34	1	4.5	0.03303	0.351297																									#DIV/0!
																																					0.310532	0.161516
																																					0.338108	0.161516
																																					0.329716	0.161516
																																					0.351297	0.161516

## Sheet: SupplementaryFig6
	350	351	352	353	354	355	356	357	358	359	360	361	362	363	364	365	366	367	368	369	370	371	372	373	374	375	376	377	378	379	380	381	382	383	384	385	386	387	388	389	390	391	392	393	394	395	396	397	398
As isolated	3.42667	3.41467	3.411	3.38533	3.396	3.39633	3.37367	3.37467	3.37433	3.361	3.37067	3.37233	3.36833	3.358	3.362	3.37033	3.36733	3.36167	3.367	3.37367	3.38833	3.377	3.385	3.39267	3.37433	3.38733	3.38167	3.37333	3.378	3.366	3.36433	3.37033	3.37333	3.36467	3.359	3.351	3.35467	3.342	3.32967	3.32633	3.32667	3.31933	3.308	3.29433	3.289	3.286	3.27433	3.26033	3.24733
Ferricyanide-treated	3.29267	3.26033	3.24	3.19833	3.21967	3.21233	3.195	3.177	3.163	3.15133	3.14633	3.15133	3.14533	3.11967	3.12367	3.12367	3.12167	3.11767	3.11567	3.10233	3.11733	3.11	3.10967	3.11233	3.08833	3.09533	3.10267	3.08433	3.086	3.091	3.095	3.09333	3.08633	3.086	3.08833	3.081	3.092	3.085	3.07033	3.076	3.07833	3.07833	3.07767	3.07567	3.06867	3.065	3.06	3.057	3.05067
Dithionite-treated	3.68333	3.57733	3.523	3.40633	3.407	3.41133	3.313	3.25733	3.23	3.19267	3.166	3.12533	3.087	3.04967	3.02567	2.998	2.978	2.94567	2.907	2.86933	2.85167	2.79633	2.782	2.747	2.70033	2.682	2.64367	2.61067	2.589	2.562	2.52733	2.50067	2.464	2.43667	2.40933	2.379	2.352	2.32	2.285	2.25667	2.22867	2.19733	2.17133	2.13767	2.11	2.085	2.059	2.03167	2.00067
As isolated	0.117014	0.113368	0.116923	0.115846	0.12406	0.128702	0.122582	0.118492	0.113001	0.107126	0.112126	0.112594	0.107258	0.116632	0.110485	0.112291	0.113514	0.109125	0.105086	0.106171	0.121385	0.109668	0.113331	0.107398	0.110201	0.106829	0.114374	0.102109	0.111584	0.105228	0.0955004	0.0990421	0.0975209	0.0978281	0.0961405	0.0979643	0.0998115	0.0948209	0.0898907	0.0869617	0.0884835	0.0922298	0.09755	0.0959236	0.0946942	0.09219	0.0879564	0.0838113	0.0844176
Ferricyanide-treated	0.185759	0.188882	0.201901	0.168791	0.165573	0.159951	0.164292	0.155464	0.162194	0.14938	0.159863	0.152658	0.143667	0.128255	0.130082	0.132085	0.130692	0.128376	0.1375	0.131508	0.1275	0.137503	0.13903	0.1315	0.119943	0.120972	0.120139	0.127692	0.118038	0.113331	0.113477	0.106641	0.105044	0.108222	0.11002	0.105788	0.110014	0.106381	0.103365	0.108752	0.108583	0.112189	0.106369	0.106758	0.105987	0.108019	0.107084	0.101489	0.100426
Dithionite-treated	0.610279	0.591867	0.571294	0.498584	0.467902	0.454933	0.405637	0.392043	0.36965	0.332128	0.312583	0.301152	0.27891	0.270541	0.261697	0.246639	0.245495	0.244876	0.226027	0.216777	0.207967	0.193562	0.198184	0.190659	0.17654	0.180219	0.174429	0.173368	0.167955	0.162508	0.15543	0.149941	0.143293	0.1415	0.142858	0.144648	0.139989	0.141096	0.135632	0.135975	0.136749	0.132198	0.133994	0.13522	0.132378	0.130215	0.127354	0.1245	0.124645
Raw data
	350	351	352	353	354	355	356	357	358	359	360	361	362	363	364	365	366	367	368	369	370	371	372	373	374	375	376	377	378	379	380	381	382	383	384	385	386	387	388	389	390	391	392	393	394	395	396	397	398
Buffer	0.26	0.261	0.255	0.253	0.252	0.25	0.244	0.244	0.241	0.243	0.238	0.234	0.227	0.226	0.22	0.216	0.211	0.203	0.2	0.19	0.182	0.175	0.172	0.168	0.163	0.158	0.154	0.154	0.148	0.147	0.146	0.142	0.144	0.143	0.143	0.143	0.144	0.141	0.141	0.141	0.14	0.139	0.141	0.143	0.143	0.141	0.141	0.142	0.141
As isolated	4.428	4.414	4.407	4.378	4.398	4.394	4.365	4.36	4.351	4.329	4.342	4.34	4.327	4.322	4.315	4.318	4.316	4.298	4.296	4.294	4.321	4.286	4.294	4.288	4.269	4.274	4.27	4.252	4.255	4.237	4.221	4.228	4.231	4.227	4.216	4.212	4.22	4.197	4.18	4.174	4.175	4.173	4.17	4.155	4.145	4.14	4.123	4.105	4.094
Buffer	0.321	0.323	0.316	0.313	0.308	0.304	0.305	0.299	0.297	0.296	0.29	0.287	0.281	0.276	0.275	0.266	0.26	0.249	0.246	0.236	0.23	0.221	0.216	0.21	0.202	0.196	0.192	0.193	0.183	0.18	0.176	0.174	0.174	0.17	0.168	0.168	0.17	0.17	0.167	0.165	0.163	0.164	0.163	0.162	0.166	0.164	0.162	0.162	0.161
As isolated	4.548	4.536	4.528	4.5	4.5	4.514	4.478	4.478	4.476	4.473	4.469	4.468	4.449	4.442	4.442	4.449	4.428	4.411	4.414	4.41	4.403	4.398	4.403	4.414	4.384	4.39	4.385	4.371	4.378	4.36	4.362	4.363	4.367	4.342	4.343	4.33	4.332	4.325	4.309	4.303	4.301	4.288	4.273	4.263	4.27	4.259	4.248	4.236	4.216
Buffer	0.324	0.326	0.318	0.314	0.315	0.314	0.307	0.303	0.298	0.3	0.296	0.289	0.282	0.281	0.276	0.269	0.264	0.253	0.249	0.238	0.23	0.22	0.217	0.211	0.201	0.194	0.191	0.188	0.184	0.18	0.177	0.172	0.17	0.17	0.167	0.168	0.17	0.168	0.166	0.163	0.163	0.162	0.162	0.164	0.163	0.161	0.16	0.159	0.158
As isolated	4.147	4.142	4.125	4.096	4.103	4.087	4.072	4.07	4.07	4.058	4.063	4.057	4.057	4.031	4.038	4.033	4.031	4.019	4.024	4.019	4.021	4.001	4.001	4.003	3.974	3.984	3.965	3.97	3.954	3.946	3.947	3.946	3.948	3.946	3.934	3.928	3.934	3.921	3.912	3.909	3.908	3.9	3.885	3.872	3.862	3.863	3.853	3.841	3.83
Buffer dithionite	1.103	1.072	1.029	0.983	0.949	0.916	0.877	0.839	0.808	0.775	0.742	0.708	0.677	0.652	0.625	0.599	0.584	0.554	0.533	0.503	0.477	0.45	0.428	0.41	0.387	0.369	0.355	0.343	0.324	0.311	0.302	0.289	0.283	0.271	0.263	0.259	0.251	0.245	0.243	0.237	0.23	0.226	0.219	0.216	0.216	0.213	0.209	0.206	0.207
Ferredoxin + dithionite	4.655	4.584	4.506	4.462	4.45	4.413	4.355	4.31	4.264	4.231	4.18	4.159	4.13	4.106	4.077	4.051	4.033	4.005	3.978	3.94	3.934	3.89	3.864	3.858	3.832	3.817	3.808	3.775	3.766	3.767	3.757	3.746	3.738	3.72	3.715	3.712	3.712	3.704	3.688	3.682	3.679	3.667	3.666	3.66	3.655	3.651	3.645	3.64	3.63
Buffer dithionite	0.996	0.963	0.928	0.887	0.857	0.825	0.789	0.754	0.724	0.697	0.664	0.635	0.608	0.587	0.564	0.537	0.524	0.497	0.474	0.452	0.429	0.403	0.385	0.366	0.346	0.33	0.315	0.303	0.288	0.274	0.269	0.259	0.255	0.246	0.236	0.232	0.226	0.219	0.215	0.21	0.206	0.203	0.199	0.194	0.194	0.189	0.186	0.186	0.186
Ferredoxin + dithionite	4.83	4.752	4.707	4.619	4.6	4.545	4.507	4.45	4.425	4.371	4.339	4.309	4.264	4.221	4.198	4.176	4.156	4.128	4.118	4.076	4.065	4.042	4.023	4.001	3.953	3.943	3.932	3.913	3.889	3.878	3.874	3.853	3.843	3.835	3.831	3.818	3.828	3.811	3.788	3.794	3.793	3.791	3.781	3.774	3.767	3.763	3.755	3.744	3.733
Buffer dithionite	1.158	1.124	1.084	1.048	1.011	0.977	0.938	0.905	0.877	0.85	0.815	0.781	0.752	0.732	0.71	0.683	0.668	0.644	0.622	0.595	0.574	0.546	0.526	0.506	0.484	0.469	0.455	0.444	0.426	0.418	0.413	0.399	0.392	0.382	0.374	0.37	0.363	0.354	0.348	0.346	0.342	0.337	0.331	0.327	0.327	0.324	0.321	0.318	0.319
Ferredoxin + dithionite	5.245	5.199	5.143	5.027	5.021	4.992	4.922	4.864	4.804	4.769	4.736	4.705	4.674	4.598	4.59	4.558	4.547	4.51	4.475	4.436	4.428	4.392	4.376	4.355	4.292	4.289	4.288	4.25	4.236	4.226	4.233	4.223	4.203	4.197	4.187	4.169	4.171	4.153	4.136	4.14	4.136	4.138	4.13	4.125	4.116	4.102	4.091	4.092	4.096
Buffer + ferricyanide	3.801	3.46	3.144	2.858	2.61	2.376	2.15	1.954	1.785	1.625	1.465	1.329	1.211	1.113	1.016	0.927	0.882	0.797	0.73	0.665	0.603	0.544	0.5	0.46	0.421	0.384	0.356	0.33	0.306	0.29	0.276	0.259	0.252	0.239	0.228	0.221	0.213	0.206	0.198	0.194	0.19	0.188	0.181	0.181	0.184	0.179	0.176	0.174	0.174
Ferredoxin + ferricyanide	7.15	6.733	6.396	6.075	5.847	5.623	5.36	5.128	4.963	4.803	4.633	4.466	4.332	4.207	4.095	3.994	3.932	3.815	3.729	3.636	3.564	3.468	3.402	3.336	3.267	3.207	3.147	3.089	3.05	3.013	2.973	2.936	2.9	2.862	2.822	2.782	2.752	2.712	2.675	2.642	2.609	2.581	2.546	2.511	2.49	2.462	2.436	2.41	2.379
Buffer + ferricyanide	3.089	2.823	2.578	2.348	2.147	1.964	1.786	1.619	1.481	1.353	1.223	1.105	1.009	0.933	0.856	0.785	0.749	0.68	0.624	0.568	0.522	0.475	0.44	0.404	0.371	0.34	0.318	0.3	0.278	0.265	0.252	0.239	0.231	0.219	0.212	0.207	0.202	0.196	0.192	0.187	0.183	0.179	0.174	0.172	0.173	0.17	0.168	0.168	0.167
Ferredoxin + ferricyanide	7.61	7.247	6.952	6.546	6.29	6.076	5.778	5.555	5.384	5.179	4.995	4.819	4.659	4.542	4.431	4.316	4.265	4.162	4.047	3.943	3.86	3.758	3.697	3.624	3.538	3.488	3.421	3.367	3.324	3.278	3.23	3.189	3.14	3.101	3.067	3.029	2.991	2.956	2.911	2.875	2.842	2.805	2.776	2.742	2.717	2.683	2.648	2.62	2.591
Buffer + ferricyanide	4.329	3.999	3.707	3.392	3.151	2.914	2.693	2.49	2.315	2.165	2.006	1.865	1.748	1.646	1.554	1.462	1.416	1.334	1.273	1.202	1.144	1.086	1.034	0.995	0.954	0.923	0.89	0.864	0.838	0.827	0.812	0.796	0.786	0.775	0.765	0.758	0.752	0.744	0.739	0.731	0.728	0.723	0.718	0.712	0.711	0.707	0.704	0.705	0.703
Ferredoxin + ferricyanide	8.567	8.092	7.708	7.254	7.05	6.847	6.488	6.21	5.982	5.797	5.622	5.448	5.296	5.15	5.035	4.916	4.842	4.729	4.63	4.522	4.458	4.326	4.279	4.198	4.1	4.056	3.985	3.928	3.873	3.835	3.777	3.729	3.679	3.638	3.602	3.57	3.538	3.496	3.456	3.423	3.394	3.354	3.323	3.283	3.249	3.224	3.199	3.17	3.134
Substracted by the Abs(700nm)
	350	351	352	353	354	355	356	357	358	359	360	361	362	363	364	365	366	367	368	369	370	371	372	373	374	375	376	377	378	379	380	381	382	383	384	385	386	387	388	389	390	391	392	393	394	395	396	397	398
Buffer	0.108	0.109	0.103	0.101	0.1	0.098	0.092	0.092	0.089	0.091	0.086	0.082	0.075	0.074	0.068	0.064	0.059	0.051	0.048	0.038	0.03	0.023	0.02	0.016	0.011	0.006	0.002	0.002	-0.004	-0.005	-0.006	-0.01	-0.008	-0.009	-0.009	-0.009	-0.008	-0.011	-0.011	-0.011	-0.012	-0.013	-0.011	-0.009	-0.009	-0.011	-0.011	-0.01	-0.011
As isolated	3.661	3.647	3.64	3.611	3.631	3.627	3.598	3.593	3.584	3.562	3.575	3.573	3.56	3.555	3.548	3.551	3.549	3.531	3.529	3.527	3.554	3.519	3.527	3.521	3.502	3.507	3.503	3.485	3.488	3.47	3.454	3.461	3.464	3.46	3.449	3.445	3.453	3.43	3.413	3.407	3.408	3.406	3.403	3.388	3.378	3.373	3.356	3.338	3.327
Buffer	0.204	0.206	0.199	0.196	0.191	0.187	0.188	0.182	0.18	0.179	0.173	0.17	0.164	0.159	0.158	0.149	0.143	0.132	0.129	0.119	0.113	0.104	0.099	0.093	0.085	0.079	0.075	0.076	0.066	0.063	0.059	0.057	0.057	0.053	0.051	0.051	0.053	0.053	0.05	0.048	0.046	0.047	0.046	0.045	0.049	0.047	0.045	0.045	0.044
As isolated	3.609	3.597	3.589	3.561	3.561	3.575	3.539	3.539	3.537	3.534	3.53	3.529	3.51	3.503	3.503	3.51	3.489	3.472	3.475	3.471	3.464	3.459	3.464	3.475	3.445	3.451	3.446	3.432	3.439	3.421	3.423	3.424	3.428	3.403	3.404	3.391	3.393	3.386	3.37	3.364	3.362	3.349	3.334	3.324	3.331	3.32	3.309	3.297	3.277
Buffer	0.236	0.238	0.23	0.226	0.227	0.226	0.219	0.215	0.21	0.212	0.208	0.201	0.194	0.193	0.188	0.181	0.176	0.165	0.161	0.15	0.142	0.132	0.129	0.123	0.113	0.106	0.103	0.1	0.096	0.092	0.089	0.084	0.082	0.082	0.079	0.08	0.082	0.08	0.078	0.075	0.075	0.074	0.074	0.076	0.075	0.073	0.072	0.071	0.07
As isolated	3.558	3.553	3.536	3.507	3.514	3.498	3.483	3.481	3.481	3.469	3.474	3.468	3.468	3.442	3.449	3.444	3.442	3.43	3.435	3.43	3.432	3.412	3.412	3.414	3.385	3.395	3.376	3.381	3.365	3.357	3.358	3.357	3.359	3.357	3.345	3.339	3.345	3.332	3.323	3.32	3.319	3.311	3.296	3.283	3.273	3.274	3.264	3.252	3.241
Buffer dithionite	0.976	0.945	0.902	0.856	0.822	0.789	0.75	0.712	0.681	0.648	0.615	0.581	0.55	0.525	0.498	0.472	0.457	0.427	0.406	0.376	0.35	0.323	0.301	0.283	0.26	0.242	0.228	0.216	0.197	0.184	0.175	0.162	0.156	0.144	0.136	0.132	0.124	0.118	0.116	0.11	0.103	0.099	0.092	0.089	0.089	0.086	0.082	0.079	0.08
Ferredoxin + dithionite	4.061	3.99	3.912	3.868	3.856	3.819	3.761	3.716	3.67	3.637	3.586	3.565	3.536	3.512	3.483	3.457	3.439	3.411	3.384	3.346	3.34	3.296	3.27	3.264	3.238	3.223	3.214	3.181	3.172	3.173	3.163	3.152	3.144	3.126	3.121	3.118	3.118	3.11	3.094	3.088	3.085	3.073	3.072	3.066	3.061	3.057	3.051	3.046	3.036
Buffer dithionite	0.823	0.79	0.755	0.714	0.684	0.652	0.616	0.581	0.551	0.524	0.491	0.462	0.435	0.414	0.391	0.364	0.351	0.324	0.301	0.279	0.256	0.23	0.212	0.193	0.173	0.157	0.142	0.13	0.115	0.101	0.096	0.086	0.082	0.073	0.063	0.059	0.053	0.046	0.042	0.037	0.033	0.03	0.026	0.021	0.021	0.016	0.013	0.013	0.013
Ferredoxin + dithionite	4.266	4.188	4.143	4.055	4.036	3.981	3.943	3.886	3.861	3.807	3.775	3.745	3.7	3.657	3.634	3.612	3.592	3.564	3.554	3.512	3.501	3.478	3.459	3.437	3.389	3.379	3.368	3.349	3.325	3.314	3.31	3.289	3.279	3.271	3.267	3.254	3.264	3.247	3.224	3.23	3.229	3.227	3.217	3.21	3.203	3.199	3.191	3.18	3.169
Buffer dithionite	0.892	0.858	0.818	0.782	0.745	0.711	0.672	0.639	0.611	0.584	0.549	0.515	0.486	0.466	0.444	0.417	0.402	0.378	0.356	0.329	0.308	0.28	0.26	0.24	0.218	0.203	0.189	0.178	0.16	0.152	0.147	0.133	0.126	0.116	0.108	0.104	0.097	0.088	0.082	0.08	0.076	0.071	0.065	0.061	0.061	0.058	0.055	0.052	0.053
Ferredoxin + dithionite	4.242	4.196	4.14	4.024	4.018	3.989	3.919	3.861	3.801	3.766	3.733	3.702	3.671	3.595	3.587	3.555	3.544	3.507	3.472	3.433	3.425	3.389	3.373	3.352	3.289	3.286	3.285	3.247	3.233	3.223	3.23	3.22	3.2	3.194	3.184	3.166	3.168	3.15	3.133	3.137	3.133	3.135	3.127	3.122	3.113	3.099	3.088	3.089	3.093
Buffer + ferricyanide	3.662	3.321	3.005	2.719	2.471	2.237	2.011	1.815	1.646	1.486	1.326	1.19	1.072	0.974	0.877	0.788	0.743	0.658	0.591	0.526	0.464	0.405	0.361	0.321	0.282	0.245	0.217	0.191	0.167	0.151	0.137	0.12	0.113	0.1	0.089	0.082	0.074	0.067	0.059	0.055	0.051	0.049	0.042	0.042	0.045	0.04	0.037	0.035	0.035
Ferredoxin + ferricyanide	6.663	6.246	5.909	5.588	5.36	5.136	4.873	4.641	4.476	4.316	4.146	3.979	3.845	3.72	3.608	3.507	3.445	3.328	3.242	3.149	3.077	2.981	2.915	2.849	2.78	2.72	2.66	2.602	2.563	2.526	2.486	2.449	2.413	2.375	2.335	2.295	2.265	2.225	2.188	2.155	2.122	2.094	2.059	2.024	2.003	1.975	1.949	1.923	1.892
Buffer + ferricyanide	2.949	2.683	2.438	2.208	2.007	1.824	1.646	1.479	1.341	1.213	1.083	0.965	0.869	0.793	0.716	0.645	0.609	0.54	0.484	0.428	0.382	0.335	0.3	0.264	0.231	0.2	0.178	0.16	0.138	0.125	0.112	0.099	0.091	0.079	0.072	0.067	0.062	0.056	0.052	0.047	0.043	0.039	0.034	0.032	0.033	0.03	0.028	0.028	0.027
Ferredoxin + ferricyanide	7.126	6.763	6.468	6.062	5.806	5.592	5.294	5.071	4.9	4.695	4.511	4.335	4.175	4.058	3.947	3.832	3.781	3.678	3.563	3.459	3.376	3.274	3.213	3.14	3.054	3.004	2.937	2.883	2.84	2.794	2.746	2.705	2.656	2.617	2.583	2.545	2.507	2.472	2.427	2.391	2.358	2.321	2.292	2.258	2.233	2.199	2.164	2.136	2.107
Buffer + ferricyanide	3.692	3.362	3.07	2.755	2.514	2.277	2.056	1.853	1.678	1.528	1.369	1.228	1.111	1.009	0.917	0.825	0.779	0.697	0.636	0.565	0.507	0.449	0.397	0.358	0.317	0.286	0.253	0.227	0.201	0.19	0.175	0.159	0.149	0.138	0.128	0.121	0.115	0.107	0.102	0.094	0.091	0.086	0.081	0.075	0.074	0.07	0.067	0.068	0.066
Ferredoxin + ferricyanide	7.564	7.089	6.705	6.251	6.047	5.844	5.485	5.207	4.979	4.794	4.619	4.445	4.293	4.147	4.032	3.913	3.839	3.726	3.627	3.519	3.455	3.323	3.276	3.195	3.097	3.053	2.982	2.925	2.87	2.832	2.774	2.726	2.676	2.635	2.599	2.567	2.535	2.493	2.453	2.42	2.391	2.351	2.32	2.28	2.246	2.221	2.196	2.167	2.131
Substracted by control
	350	351	352	353	354	355	356	357	358	359	360	361	362	363	364	365	366	367	368	369	370	371	372	373	374	375	376	377	378	379	380	381	382	383	384	385	386	387	388	389	390	391	392	393	394	395	396	397	398
As isolated	3.553	3.538	3.537	3.51	3.531	3.529	3.506	3.501	3.495	3.471	3.489	3.491	3.485	3.481	3.48	3.487	3.49	3.48	3.481	3.489	3.524	3.496	3.507	3.505	3.491	3.501	3.501	3.483	3.492	3.475	3.46	3.471	3.472	3.469	3.458	3.454	3.461	3.441	3.424	3.418	3.42	3.419	3.414	3.397	3.387	3.384	3.367	3.348	3.338
As isolated	3.405	3.391	3.39	3.365	3.37	3.388	3.351	3.357	3.357	3.355	3.357	3.359	3.346	3.344	3.345	3.361	3.346	3.34	3.346	3.352	3.351	3.355	3.365	3.382	3.36	3.372	3.371	3.356	3.373	3.358	3.364	3.367	3.371	3.35	3.353	3.34	3.34	3.333	3.32	3.316	3.316	3.302	3.288	3.279	3.282	3.273	3.264	3.252	3.233
As isolated	3.322	3.315	3.306	3.281	3.287	3.272	3.264	3.266	3.271	3.257	3.266	3.267	3.274	3.249	3.261	3.263	3.266	3.265	3.274	3.28	3.29	3.28	3.283	3.291	3.272	3.289	3.273	3.281	3.269	3.265	3.269	3.273	3.277	3.275	3.266	3.259	3.263	3.252	3.245	3.245	3.244	3.237	3.222	3.207	3.198	3.201	3.192	3.181	3.171
Ferredoxin + dithionite	3.085	3.045	3.01	3.012	3.034	3.03	3.011	3.004	2.989	2.989	2.971	2.984	2.986	2.987	2.985	2.985	2.982	2.984	2.978	2.97	2.99	2.973	2.969	2.981	2.978	2.981	2.986	2.965	2.975	2.989	2.988	2.99	2.988	2.982	2.985	2.986	2.994	2.992	2.978	2.978	2.982	2.974	2.98	2.977	2.972	2.971	2.969	2.967	2.956
Ferredoxin + dithionite	3.443	3.398	3.388	3.341	3.352	3.329	3.327	3.305	3.31	3.283	3.284	3.283	3.265	3.243	3.243	3.248	3.241	3.24	3.253	3.233	3.245	3.248	3.247	3.244	3.216	3.222	3.226	3.219	3.21	3.213	3.214	3.203	3.197	3.198	3.204	3.195	3.211	3.201	3.182	3.193	3.196	3.197	3.191	3.189	3.182	3.183	3.178	3.167	3.156
Ferredoxin + dithionite	3.35	3.338	3.322	3.242	3.273	3.278	3.247	3.222	3.19	3.182	3.184	3.187	3.185	3.129	3.143	3.138	3.142	3.129	3.116	3.104	3.117	3.109	3.113	3.112	3.071	3.083	3.096	3.069	3.073	3.071	3.083	3.087	3.074	3.078	3.076	3.062	3.071	3.062	3.051	3.057	3.057	3.064	3.062	3.061	3.052	3.041	3.033	3.037	3.04
Ferredoxin + ferricyanide	3.001	2.925	2.904	2.869	2.889	2.899	2.862	2.826	2.83	2.83	2.82	2.789	2.773	2.746	2.731	2.719	2.702	2.67	2.651	2.623	2.613	2.576	2.554	2.528	2.498	2.475	2.443	2.411	2.396	2.375	2.349	2.329	2.3	2.275	2.246	2.213	2.191	2.158	2.129	2.1	2.071	2.045	2.017	1.982	1.958	1.935	1.912	1.888	1.857
Ferredoxin + ferricyanide	4.177	4.08	4.03	3.854	3.799	3.768	3.648	3.592	3.559	3.482	3.428	3.37	3.306	3.265	3.231	3.187	3.172	3.138	3.079	3.031	2.994	2.939	2.913	2.876	2.823	2.804	2.759	2.723	2.702	2.669	2.634	2.606	2.565	2.538	2.511	2.478	2.445	2.416	2.375	2.344	2.315	2.282	2.258	2.226	2.2	2.169	2.136	2.108	2.08
Ferredoxin + ferricyanide	3.872	3.727	3.635	3.496	3.533	3.567	3.429	3.354	3.301	3.266	3.25	3.217	3.182	3.138	3.115	3.088	3.06	3.029	2.991	2.954	2.948	2.874	2.879	2.837	2.78	2.767	2.729	2.698	2.669	2.642	2.599	2.567	2.527	2.497	2.471	2.446	2.42	2.386	2.351	2.326	2.3	2.265	2.239	2.205	2.172	2.151	2.129	2.099	2.065
	350	351	352	353	354	355	356	357	358	359	360	361	362	363	364	365	366	367	368	369	370	371	372	373	374	375	376	377	378	379	380	381	382	383	384	385	386	387	388	389	390	391	392	393	394	395	396	397	398
As isolated	3.42667	3.41467	3.411	3.38533	3.396	3.39633	3.37367	3.37467	3.37433	3.361	3.37067	3.37233	3.36833	3.358	3.362	3.37033	3.36733	3.36167	3.367	3.37367	3.38833	3.377	3.385	3.39267	3.37433	3.38733	3.38167	3.37333	3.378	3.366	3.36433	3.37033	3.37333	3.36467	3.359	3.351	3.35467	3.342	3.32967	3.32633	3.32667	3.31933	3.308	3.29433	3.289	3.286	3.27433	3.26033	3.24733
Ferredoxin + dithionite	3.29267	3.26033	3.24	3.19833	3.21967	3.21233	3.195	3.177	3.163	3.15133	3.14633	3.15133	3.14533	3.11967	3.12367	3.12367	3.12167	3.11767	3.11567	3.10233	3.11733	3.11	3.10967	3.11233	3.08833	3.09533	3.10267	3.08433	3.086	3.091	3.095	3.09333	3.08633	3.086	3.08833	3.081	3.092	3.085	3.07033	3.076	3.07833	3.07833	3.07767	3.07567	3.06867	3.065	3.06	3.057	3.05067
Ferredoxin + ferricyanide	3.68333	3.57733	3.523	3.40633	3.407	3.41133	3.313	3.25733	3.23	3.19267	3.166	3.12533	3.087	3.04967	3.02567	2.998	2.978	2.94567	2.907	2.86933	2.85167	2.79633	2.782	2.747	2.70033	2.682	2.64367	2.61067	2.589	2.562	2.52733	2.50067	2.464	2.43667	2.40933	2.379	2.352	2.32	2.285	2.25667	2.22867	2.19733	2.17133	2.13767	2.11	2.085	2.059	2.03167	2.00067
As isolated	0.117014	0.113368	0.116923	0.115846	0.12406	0.128702	0.122582	0.118492	0.113001	0.107126	0.112126	0.112594	0.107258	0.116632	0.110485	0.112291	0.113514	0.109125	0.105086	0.106171	0.121385	0.109668	0.113331	0.107398	0.110201	0.106829	0.114374	0.102109	0.111584	0.105228	0.0955004	0.0990421	0.0975209	0.0978281	0.0961405	0.0979643	0.0998115	0.0948209	0.0898907	0.0869617	0.0884835	0.0922298	0.09755	0.0959236	0.0946942	0.09219	0.0879564	0.0838113	0.0844176
Ferredoxin + dithionite	0.185759	0.188882	0.201901	0.168791	0.165573	0.159951	0.164292	0.155464	0.162194	0.14938	0.159863	0.152658	0.143667	0.128255	0.130082	0.132085	0.130692	0.128376	0.1375	0.131508	0.1275	0.137503	0.13903	0.1315	0.119943	0.120972	0.120139	0.127692	0.118038	0.113331	0.113477	0.106641	0.105044	0.108222	0.11002	0.105788	0.110014	0.106381	0.103365	0.108752	0.108583	0.112189	0.106369	0.106758	0.105987	0.108019	0.107084	0.101489	0.100426
Ferredoxin + ferricyanide	0.610279	0.591867	0.571294	0.498584	0.467902	0.454933	0.405637	0.392043	0.36965	0.332128	0.312583	0.301152	0.27891	0.270541	0.261697	0.246639	0.245495	0.244876	0.226027	0.216777	0.207967	0.193562	0.198184	0.190659	0.17654	0.180219	0.174429	0.173368	0.167955	0.162508	0.15543	0.149941	0.143293	0.1415	0.142858	0.144648	0.139989	0.141096	0.135632	0.135975	0.136749	0.132198	0.133994	0.13522	0.132378	0.130215	0.127354	0.1245	0.124645
[truncated: 302 more columns]

## Sheet: SupplementaryFig7
µl of a 0.25mM sulphide solution in 1ml final volume	Sulfide (µM)	Abs470		Measure (1/10th dilution)	Dithionite (50mM)					Sulfide	Dithionite (50mM)
0	0	0.0547			0.4126				0	0.0547
0	0	0.0551			0.3958				0	0.0551
50	12.5	0.4933			0.412				12.5	0.4933
50	12.5	0.5188			Sulfide (µM) in the dilution				12.5	0.5188
100	25	0.9648			9.98876				25	0.9648
100	25	0.9249			9.51685				25	0.9249			average	Stdev	Sulfide (% of dithionite solution)	average	Stdev
					9.97191				9.98876		0.4126		9.82584	0.267725	0.199775	0.196517	0.0053545
									9.51685		0.3958				0.190337
									9.97191		0.412				0.199438
				Sulfide (µM) in sample	99.8876
					95.1685
					99.7191
				Sulfide (% of dithionite solution)	0.199775
					0.190337
					0.199438
				Sulfide (µM) in sample	98.2584	2.67725
				Sulfide (% of dithionite solution)	0.196517	0.0053545

## Sheet: SupplementaryFig8
	Content	Raw Data (Abs Spectrum)
	Wavelength [nm]	450	451	452	453	454	455	456	457	458	459	460	461	462	463	464	465	466	467	468	469	470	471	472	473	474	475	476	477	478	479	480	481	482	483	484	485	486	487	488	489	490	491	492	493	494	495	496	497
	Buffer	0.144	0.146	0.145	0.146	0.146	0.143	0.144	0.142	0.139	0.138	0.14	0.141	0.138	0.142	0.143	0.14	0.139	0.136	0.14	0.141	0.14	0.139	0.139	0.14	0.138	0.136	0.135	0.134	0.138	0.14	0.14	0.138	0.138	0.136	0.134	0.132	0.135	0.132	0.133	0.131	0.132	0.133	0.136	0.133	0.131	0.131	0.132	0.133
	Buffer BV	0.287	0.287	0.289	0.29	0.284	0.285	0.292	0.29	0.294	0.292	0.29	0.284	0.286	0.292	0.293	0.291	0.292	0.292	0.29	0.294	0.294	0.294	0.295	0.299	0.293	0.292	0.292	0.29	0.293	0.297	0.298	0.295	0.298	0.304	0.283	0.284	0.295	0.297	0.289	0.286	0.298	0.299	0.288	0.287	0.292	0.296	0.296	0.296
	AFOR	2.066	2.059	2.037	2.015	1.996	1.977	1.959	1.942	1.924	1.907	1.89	1.859	1.842	1.823	1.809	1.785	1.77	1.752	1.724	1.716	1.706	1.682	1.668	1.653	1.627	1.606	1.597	1.578	1.566	1.549	1.536	1.521	1.511	1.511	1.455	1.421	1.434	1.435	1.403	1.379	1.391	1.395	1.361	1.338	1.337	1.341	1.338	1.332
	AFOR BV	2.007	1.991	1.974	1.956	1.936	1.918	1.902	1.883	1.868	1.852	1.836	1.805	1.786	1.768	1.752	1.731	1.717	1.705	1.681	1.671	1.655	1.632	1.617	1.606	1.587	1.571	1.559	1.543	1.529	1.512	1.498	1.482	1.471	1.466	1.422	1.392	1.4	1.394	1.376	1.359	1.36	1.356	1.332	1.313	1.316	1.316	1.308	1.3
	Content
	Wavelength [nm]	450	451	452	453	454	455	456	457	458	459	460	461	462	463	464	465	466	467	468	469	470	471	472	473	474	475	476	477	478	479	480	481	482	483	484	485	486	487	488	489	490	491	492	493	494	495	496	497
	Buffer	0.151	0.152	0.147	0.15	0.149	0.149	0.149	0.148	0.146	0.144	0.144	0.147	0.143	0.144	0.146	0.14	0.143	0.142	0.142	0.144	0.144	0.14	0.136	0.141	0.138	0.141	0.141	0.142	0.143	0.14	0.138	0.14	0.142	0.139	0.143	0.143	0.138	0.135	0.137	0.136	0.136	0.134	0.134	0.134	0.131	0.132	0.132	0.133
	Buffer BV	0.273	0.276	0.274	0.273	0.274	0.271	0.277	0.28	0.279	0.28	0.277	0.274	0.272	0.279	0.281	0.276	0.277	0.277	0.277	0.28	0.28	0.276	0.276	0.277	0.277	0.279	0.277	0.28	0.28	0.274	0.279	0.282	0.284	0.291	0.272	0.268	0.281	0.281	0.274	0.272	0.282	0.284	0.275	0.274	0.277	0.281	0.282	0.284
	AFOR	2.077	2.061	2.042	2.022	2	1.977	1.96	1.946	1.927	1.912	1.887	1.856	1.844	1.819	1.803	1.778	1.762	1.746	1.728	1.707	1.698	1.679	1.654	1.642	1.619	1.61	1.594	1.581	1.564	1.54	1.529	1.519	1.509	1.502	1.455	1.428	1.431	1.425	1.402	1.385	1.384	1.389	1.358	1.339	1.334	1.333	1.331	1.324
	AFOR BV	2.116	2.1	2.074	2.062	2.036	2.014	2	1.977	1.956	1.938	1.912	1.889	1.875	1.853	1.837	1.806	1.788	1.777	1.755	1.736	1.724	1.706	1.684	1.666	1.651	1.633	1.617	1.598	1.582	1.562	1.545	1.535	1.52	1.51	1.48	1.46	1.455	1.449	1.431	1.419	1.41	1.403	1.382	1.371	1.371	1.36	1.351	1.342
	Content
	Wavelength [nm]	450	451	452	453	454	455	456	457	458	459	460	461	462	463	464	465	466	467	468	469	470	471	472	473	474	475	476	477	478	479	480	481	482	483	484	485	486	487	488	489	490	491	492	493	494	495	496	497
	Buffer	0.14	0.143	0.145	0.144	0.144	0.146	0.142	0.142	0.143	0.141	0.143	0.141	0.144	0.142	0.14	0.136	0.138	0.139	0.14	0.138	0.137	0.134	0.139	0.137	0.14	0.134	0.137	0.138	0.136	0.136	0.137	0.135	0.136	0.134	0.136	0.134	0.134	0.134	0.135	0.132	0.129	0.133	0.133	0.132	0.129	0.131	0.133	0.13
	Buffer BV	0.256	0.26	0.264	0.267	0.264	0.267	0.265	0.265	0.272	0.271	0.266	0.259	0.265	0.269	0.265	0.266	0.269	0.267	0.268	0.268	0.267	0.266	0.271	0.27	0.27	0.269	0.273	0.27	0.268	0.268	0.272	0.272	0.27	0.277	0.262	0.258	0.269	0.27	0.262	0.26	0.271	0.273	0.262	0.263	0.267	0.268	0.268	0.271
	AFOR	2.05	2.032	2.018	1.999	1.979	1.964	1.942	1.927	1.916	1.902	1.875	1.839	1.83	1.812	1.793	1.769	1.756	1.736	1.714	1.7	1.684	1.661	1.654	1.628	1.608	1.593	1.586	1.566	1.545	1.53	1.518	1.506	1.491	1.487	1.442	1.412	1.42	1.417	1.395	1.376	1.38	1.381	1.349	1.327	1.326	1.326	1.324	1.317
	AFOR BV	2.041	2.02	2.01	1.993	1.971	1.951	1.935	1.91	1.894	1.873	1.855	1.833	1.818	1.796	1.774	1.748	1.738	1.719	1.698	1.682	1.662	1.642	1.629	1.613	1.598	1.58	1.57	1.553	1.533	1.518	1.506	1.488	1.476	1.469	1.434	1.413	1.412	1.404	1.389	1.37	1.366	1.364	1.346	1.334	1.327	1.322	1.311	1.303
	Average
		450	451	452	453	454	455	456	457	458	459	460	461	462	463	464	465	466	467	468	469	470	471	472	473	474	475	476	477	478	479	480	481	482	483	484	485	486	487	488	489	490	491	492	493	494	495	496	497
	Buffer	0.145	0.147	0.145667	0.146667	0.146333	0.146	0.145	0.144	0.142667	0.141	0.142333	0.143	0.141667	0.142667	0.143	0.138667	0.14	0.139	0.140667	0.141	0.140333	0.137667	0.138	0.139333	0.138667	0.137	0.137667	0.138	0.139	0.138667	0.138333	0.137667	0.138667	0.136333	0.137667	0.136333	0.135667	0.133667	0.135	0.133	0.132333	0.133333	0.134333	0.133	0.130333	0.131333	0.132333	0.132
	Buffer BV	0.272	0.274333	0.275667	0.276667	0.274	0.274333	0.278	0.278333	0.281667	0.281	0.277667	0.272333	0.274333	0.28	0.279667	0.277667	0.279333	0.278667	0.278333	0.280667	0.280333	0.278667	0.280667	0.282	0.28	0.28	0.280667	0.28	0.280333	0.279667	0.283	0.283	0.284	0.290667	0.272333	0.27	0.281667	0.282667	0.275	0.272667	0.283667	0.285333	0.275	0.274667	0.278667	0.281667	0.282	0.283667
	AFOR	2.06433	2.05067	2.03233	2.012	1.99167	1.97267	1.95367	1.93833	1.92233	1.907	1.884	1.85133	1.83867	1.818	1.80167	1.77733	1.76267	1.74467	1.722	1.70767	1.696	1.674	1.65867	1.641	1.618	1.603	1.59233	1.575	1.55833	1.53967	1.52767	1.51533	1.50367	1.5	1.45067	1.42033	1.42833	1.42567	1.4	1.38	1.385	1.38833	1.356	1.33467	1.33233	1.33333	1.331	1.32433
	AFOR BV	2.05467	2.037	2.01933	2.00367	1.981	1.961	1.94567	1.92333	1.906	1.88767	1.86767	1.84233	1.82633	1.80567	1.78767	1.76167	1.74767	1.73367	1.71133	1.69633	1.68033	1.66	1.64333	1.62833	1.612	1.59467	1.582	1.56467	1.548	1.53067	1.51633	1.50167	1.489	1.48167	1.44533	1.42167	1.42233	1.41567	1.39867	1.38267	1.37867	1.37433	1.35333	1.33933	1.338	1.33267	1.32333	1.315
	Standard Deviation
		450	451	452	453	454	455	456	457	458	459	460	461	462	463	464	465	466	467	468	469	470	471	472	473	474	475	476	477	478	479	480	481	482	483	484	485	486	487	488	489	490	491	492	493	494	495	496	497
	Buffer	0.00556776	0.00458258	0.0011547	0.00305505	0.00251661	0.003	0.00360555	0.0034641	0.00351188	0.003	0.00208167	0.0034641	0.00321455	0.0011547	0.003	0.0023094	0.00264575	0.003	0.0011547	0.003	0.00351188	0.00321455	0.00173205	0.00208167	0.0011547	0.00360555	0.00305505	0.004	0.00360555	0.0023094	0.00152753	0.00251661	0.00305505	0.00251661	0.00472582	0.00585947	0.00208167	0.00152753	0.002	0.00264575	0.00351188	0.00057735	0.00152753	0.001	0.0011547	0.00057735	0.00057735	0.00173205
	Buffer BV	0.0155242	0.0135769	0.0125831	0.0119304	0.01	0.00945163	0.0135277	0.0125831	0.0112398	0.0105357	0.0120139	0.0125831	0.0106927	0.0115326	0.0140475	0.0125831	0.0116762	0.0125831	0.0110604	0.0130128	0.0135031	0.0141892	0.0126623	0.0151327	0.0117898	0.0115326	0.0100167	0.01	0.0125033	0.015308	0.0134536	0.0115326	0.014	0.0135031	0.010504	0.0131149	0.0130128	0.0135769	0.0135277	0.0130128	0.0135769	0.0130512	0.013	0.0120139	0.0125831	0.0140119	0.014	0.0125033
	AFOR	0.0135769	0.0161967	0.0126623	0.0117898	0.0111505	0.00750555	0.010116	0.0100167	0.00568624	0.005	0.00793725	0.0107858	0.00757188	0.00556776	0.0080829	0.00802081	0.00702377	0.0080829	0.0072111	0.00802081	0.0111355	0.0113578	0.0080829	0.01253	0.00953939	0.00888819	0.00568624	0.00793725	0.0115902	0.00950438	0.00907377	0.00814453	0.0110151	0.0121244	0.00750555	0.00802081	0.00737111	0.0090185	0.0043589	0.00458258	0.00556776	0.00702377	0.006245	0.00665833	0.00568624	0.00750555	0.007	0.00750555
	AFOR BV	0.0557704	0.0564535	0.0506491	0.053799	0.0507445	0.048775	0.0498631	0.0483977	0.0452106	0.0448367	0.0395517	0.0427707	0.0450814	0.0433167	0.0441173	0.0393234	0.0364737	0.038175	0.0387599	0.0347898	0.0379781	0.0401497	0.0357258	0.0328075	0.0342199	0.0335012	0.0308058	0.0292973	0.0295127	0.0273008	0.0251462	0.029023	0.0269629	0.0245832	0.0306159	0.0348186	0.0289194	0.0292973	0.028746	0.0319427	0.0273008	0.0251462	0.0257941	0.0293655	0.0291033	0.0238607	0.0240069	0.0234307
		450	451	452	453	454	455	456	457	458	459	460	461	462	463	464	465	466	467	468	469	470	471	472	473	474	475	476	477	478	479	480	481	482	483	484	485	486	487	488	489	490	491	492	493	494	495	496	497
	Buffer	0.0223333	0.0243333	0.023	0.024	0.0236667	0.0233333	0.0223333	0.0213333	0.02	0.0183333	0.0196667	0.0203333	0.019	0.02	0.0203333	0.016	0.0173333	0.0163333	0.018	0.0183333	0.0176667	0.015	0.0153333	0.0166667	0.016	0.0143333	0.015	0.0153333	0.0163333	0.016	0.0156667	0.015	0.016	0.0136667	0.015	0.0136667	0.013	0.011	0.0123333	0.0103333	0.00966667	0.0106667	0.0116667	0.0103333	0.00766667	0.00866667	0.00966667	0.00933333
	Buffer BV	-0.022	-0.0196667	-0.0183333	-0.0173333	-0.02	-0.0196667	-0.016	-0.0156667	-0.0123333	-0.013	-0.0163333	-0.0216667	-0.0196667	-0.014	-0.0143333	-0.0163333	-0.0146667	-0.0153333	-0.0156667	-0.0133333	-0.0136667	-0.0153333	-0.0133333	-0.012	-0.014	-0.014	-0.0133333	-0.014	-0.0136667	-0.0143333	-0.011	-0.011	-0.01	-0.00333333	-0.0216667	-0.024	-0.0123333	-0.0113333	-0.019	-0.0213333	-0.0103333	-0.00866667	-0.019	-0.0193333	-0.0153333	-0.0123333	-0.012	-0.0103333
	AFOR	1.59733	1.58367	1.56533	1.545	1.52467	1.50567	1.48667	1.47133	1.45533	1.44	1.417	1.38433	1.37167	1.351	1.33467	1.31033	1.29567	1.27767	1.255	1.24067	1.229	1.207	1.19167	1.174	1.151	1.136	1.12533	1.108	1.09133	1.07267	1.06067	1.04833	1.03667	1.033	0.983667	0.953333	0.961333	0.958667	0.933	0.913	0.918	0.921333	0.889	0.867667	0.865333	0.866333	0.864	0.857333
	AFOR BV	1.59	1.57233	1.55467	1.539	1.51633	1.49633	1.481	1.45867	1.44133	1.423	1.403	1.37767	1.36167	1.341	1.323	1.297	1.283	1.269	1.24667	1.23167	1.21567	1.19533	1.17867	1.16367	1.14733	1.13	1.11733	1.1	1.08333	1.066	1.05167	1.037	1.02433	1.017	0.980667	0.957	0.957667	0.951	0.934	0.918	0.914	0.909667	0.888667	0.874667	0.873333	0.868	0.858667	0.850333
																		Extinction Coefficient BV (600nm)
																		6384.2
																		Δabs AFOR+BV/AFOR
																	Average	0.0656667			Replicates	0.041	0.079	0.077
																		BVred (µM)
																		10.2858				6.4221	12.3743	12.061
																					Average	10.2858	Stdev	3.34973
[truncated: 303 more columns]

## Sheet: SupplementaryFig10
Condition	Electron acceptor	Baseline slope	Measure slope	Difference slope (min-1)	Coeff ext (M-1.cm-1)	MVreduced (M.min-1)	MVreduced (µM.min-1)	Volume (µl)	Volume (l)	MVreduced (µmol.min-1)	Protein concentration (mg.ml-1)	Dilution	Volume (µl)	Protein (mg)	Specific activity (µmol.min-1.mg-1)	Average	Stdev
CAFOR, 0% H2, Acetaldhyde	MV2+	0.000776	0.556	0.555224	17213	3.22561e-05	32.2561	200	0.0002	0.00645122	7.93	250	2	6.344e-05	101.69	101.358	3.26486
CAFOR, 0% H2, Acetaldhyde	MV2+	0.00041	0.8558	0.85539	17213	4.96944e-05	49.6944	200	0.0002	0.00993888	7.93	250	3	9.516e-05	104.444																								Specific activity (µmol.min-1.mg-1)
CAFOR, 0% H2, Acetaldhyde	MV2+	0.00588	0.808	0.80212	17213	4.65997e-05	46.5997	200	0.0002	0.00931993	7.93	250	3	9.516e-05	97.9396																							0	101.69
																																						0	104.444
CAFOR, 4.5% H2, Acetaldhyde	MV2+	0.0055	0.327	0.3215	17213	1.86777e-05	18.6777	200	0.0002	0.00373555	7.93	500	2.5	3.965e-05	94.2131	96.6004	4.64651																					0	97.9396
CAFOR, 4.5% H2, Acetaldhyde	MV2+	0.01348	0.333	0.31952	17213	1.85627e-05	18.5627	200	0.0002	0.00371254	7.93	500	2.5	3.965e-05	93.6329																							4.5	94.2131
CAFOR, 4.5% H2, Acetaldhyde	MV2+	0.00698	0.3549	0.34792	17213	2.02126e-05	20.2126	200	0.0002	0.00404253	7.93	500	2.5	3.965e-05	101.955																							4.5	93.6329
																																						4.5	101.955
CAFOR, 29% H2, Acetaldhyde	MV2+	0.0142	0.3821	0.3679	17213	2.13734e-05	21.3734	200	0.0002	0.00427468	7.93	500	2.5	3.965e-05	107.81	96.0661	10.3593																					29	107.81
CAFOR, 29% H2, Acetaldhyde	MV2+	0.0145	0.329	0.3145	17213	1.82711e-05	18.2711	200	0.0002	0.00365421	7.93	500	2.5	3.965e-05	92.1618																							29	92.1618
CAFOR, 29% H2, Acetaldhyde	MV2+	0.01493	0.316	0.30107	17213	1.74908e-05	17.4908	200	0.0002	0.00349817	7.93	500	2.5	3.965e-05	88.2262																							29	88.2262
																										Activity
CAFOR, 100% H2, Acetaldhyde	MV2+	0.00727	0.3653	0.35803	17213	2.08e-05	20.8	200	0.0002	0.00416	7.93	500	2.5	3.965e-05	104.918	114.002	8.26261								0	101.358	3.26486
CAFOR, 100% H2, Acetaldhyde	MV2+	0.00425	0.4174	0.41315	17213	2.40022e-05	24.0022	200	0.0002	0.00480044	7.93	500	2.5	3.965e-05	121.07										4.5	96.6004	4.64651
CAFOR, 100% H2, Acetaldhyde	MV2+	0.005866	0.40177	0.395904	17213	2.30003e-05	23.0003	200	0.0002	0.00460006	7.93	500	2.5	3.965e-05	116.017										29	96.0661	10.3593
																									100	114.002	8.26261

## Sheet: CO sensitivity
Condition	Electron acceptor	Baseline slope	Experiment slope	Difference slope (min-1)	Coeff ext (M-1.cm-1)	MVreduced/NADHoxidised (M.min-1)	MVreduced/NADHoxidised (µM.min-1)	Volume (µl)	Volume (l)	MVreduced/NADHoxidised (µmol.min-1)	Protein concentration (mg.ml-1)	Dilution	Volume (µl)	Protein (mg)	Specific activity (µmol.min-1.mg-1)	Activity %
																						Activity with CO in the gas phase (%)
AFOR	MV2+	-0.00269	0.0481	0.0481	17213	2.7944e-06	2.7944	408	0.000408	0.00114012	10.33	200	8	0.0004132	2.75923	100
AFOR + CO	MV2+	0.0125	0.0526	0.0526	17213	3.05583e-06	3.05583	408	0.000408	0.00124678	10.33	200	8	0.0004132	3.01737	109.356							Average	stdev
AFOR	MV2+	0.00068	0.112	0.112	17213	6.50671e-06	6.50671	408	0.000408	0.00265474	10.33	200	8	0.0004132	6.42483	100						109.356	104.586	10.0288
AFOR + CO	MV2+	0.0217	0.1247	0.1247	17213	7.24452e-06	7.24452	408	0.000408	0.00295577	10.33	200	8	0.0004132	7.15335	111.339						111.339
AFOR	MV2+	0.0032	0.0209	0.0209	17213	1.2142e-06	1.2142	408	0.000408	0.000495393	10.33	200	8	0.0004132	1.19892	100						93.0622
AFOR + CO	MV2+	-0.00113	0.04	0.01945	17213	1.12996e-06	1.12996	408	0.000408	0.000461024	10.33	200	8	0.0004132	1.11574	93.0622											Activity with CO
																											average	stdev
																										AFOR	104.586	10.0288
																										ScADH	92.4885	18.0114
											Protein concentration (U)			Units/ml		U/ml						Activity with CO in the gas phase (%)
											Dilution	Vol (ml)	U.ml-1			No CO	CO						Average	Stdev
ADH	NADH	-0.0025	-0.0365	-0.034	5297.9	6.41764e-06	6.41764	400	0.0004	0.00256705	5000	1.84615e-07	13904.9		Average	12724.8	1357.08					91.4706	92.4885	18.0114
ADH + CO	NADH	-0.0025	-0.0336	-0.0311	5297.9	5.87025e-06	5.87025	400	0.0004	0.0023481	5000	1.84615e-07	12718.9		Stdev	1357.08	3101.74					110.987
																						75.0077
ADH	NADH	-0.000745	-0.0326	-0.031855	5297.9	6.01276e-06	6.01276	400	0.0004	0.0024051	5000	1.84615e-07	13027.6
ADH + CO	NADH	-0.000745	-0.0361	-0.035355	5297.9	6.6734e-06	6.6734	400	0.0004	0.00266936	5000	1.84615e-07	14459
ADH	NADH	-0.0002115	-0.0277	-0.0274885	5297.9	5.18857e-06	5.18857	400	0.0004	0.00207543	5000	1.84615e-07	11241.9
ADH + CO	NADH	-0.0002115	-0.02083	-0.0206185	5297.9	3.89183e-06	3.89183	400	0.0004	0.00155673	5000	1.84615e-07	8432.29

## Sheet: CoeffExtinction
50mM Tris HCl pH 8; 37°C
	Raw Data (600)	Raw Data (600)	Raw Data (600)	Raw Data (600)	Raw Data (600)	Raw Data (600)	Raw Data (600)	Raw Data (600)	Raw Data (600)	Raw Data (600)	Raw Data (600)	Raw Data (600)	Raw Data (600)	Raw Data (600)	Raw Data (600)			Raw Data (600)	Raw Data (600)	Raw Data (600)	Raw Data (600)	Raw Data (600)	Raw Data (600)	Raw Data (600)	Raw Data (600)	Raw Data (600)	Raw Data (600)	Raw Data (600)	Raw Data (600)	Raw Data (600)	Raw Data (600)	Raw Data (600)
	Measure 1	Measure 2	Measure 3	Measure 4	Measure 5	Measure 6	Measure 7	Measure 8	Measure 9	Measure 10	Measure 11	Measure 12	Measure 13	Measure 14	Measure 15			Measure 1	Measure 2	Measure 3	Measure 4	Measure 5	Measure 6	Measure 7	Measure 8	Measure 9	Measure 10	Measure 11	Measure 12	Measure 13	Measure 14	Measure 15
Methylviologen 0µM	0.061	0.065	0.062	0.067	0.065	0.063	0.062	0.064	0.067	0.063	0.064	0.07	0.063	0.061	0.065		Benzylviologen 0µM	0.065	0.067	0.064	0.07	0.071	0.066	0.07	0.07	0.072	0.07	0.067	0.072	0.066	0.066	0.068
Methylviologen 50µM	0.773	0.777	0.772	0.776	0.778	0.773	0.776	0.783	0.778	0.773	0.776	0.785	0.771	0.781	0.773		Benzylviologen 150µM	0.981	0.996	0.992	1.027	1.012	1.003	1.03	1.038	1.013	1.011	0.998	1.022	0.968	0.966	1.008
Methylviologen 100µM	1.682	1.682	1.677	1.687	1.682	1.685	1.679	1.69	1.688	1.677	1.68	1.685	1.663	1.676	1.668		Benzylviologen 200µM	1.349	1.366	1.355	1.378	1.374	1.335	1.378	1.37	1.349	1.329	1.358	1.36	1.318	1.344	1.343
Methylviologen 200µM	3.516	3.546	3.534	3.518	3.508	3.497	3.486	3.473	3.486	3.448	3.409	3.46	3.41	3.386	3.356
	Methylviologen (µM)																Benzylviologen (µM)
	0	64.1333															0	68.2667
	50	776.333															150	1004.33
	100	1680.07															200	1353.73
	200	3468.87
																	Extinction Coefficient (M-1.cm-1)
	Extinction Coefficient (M-1.cm-1)																6384.2
	17213
		Ferredoxin
	Replicate	1	2	3	4
	Wavelength	390	390	390	390
	Oxidized	0.714	0.782	0.717	0.712
	Reduced	0.459	0.474	0.458	0.446
	Difference	0.255	0.308	0.259	0.266
	Concentration (µM)	24.5147	24.5147	24.5147	24.5147		Average	Stdev
	Extinction Coefficient (M-1.cm-1)	10401.9	12563.9	10565.1	10850.6	Coeff	11095.4	996.413
