# Supplementary material for: Carbon-monoxide-driven bioethanol production operates through a tungsten-dependent catalyst
Source: Nat Chem Biol. 2025 Oct 29;22(1):28–36. doi: 10.1038/s41589-025-02055-3 (PMC12727526; doi:10.1038/s41589-025-02055-3)
Supplement: Supplementary file 4 — Datasets and calculations. [file 41589_2025_2055_MOESM4_ESM.xlsx]

## Sheet: Figure 1d
	PDB	Monomer 1	Monomer 2	Monomer 3	Monomer 4	Monomer 5	Monomer 6		Average	Stdev		Average	Stdev			Distances						Individual Data
CaAFOR	9G7J	3.64	3.57						3.605	0.0494975		3.605	0.0494975		CaAFOR	3.605	0.0494975				1	3.605
AOX	1B25	3.44	3.17	3.31	3.28				3.3	0.111056		4.19667	0.551776		AOX	4.19667	0.551776				2	3.3
	1AOR	3.87	3.75						3.81	0.0848528		6.89698	0.487962		Bis-PGD enzymes	6.89698	0.487962				2	3.81
	8C0Z	4.08	4.37						4.225	0.205061		6.15469	0.163345		Xanthine oxidases	6.15469	0.163345				2	4.225
	6X1O	4.47	4.53						4.5	0.0424264											2	4.5
	6X6U	4.62	4.51						4.565	0.0777817											2	4.565
	4Z3W	4.8	4.86	4.77	4.69				4.78	0.0707107											2	4.78
Bis-PGD enzymes	5T5I	7.03	7.07						7.05	0.0282843											3	7.05
	2VPW	7.79	6.9						7.345	0.629325											3	7.345
	1AA6	6.9							6.9												3	6.9
	7BKB	7.49	7.49						7.49	0											3	7.49
	7VW6	6.27							6.27												3	6.27
	7E5Z	7.82							7.82												3	7.82
	2E7Z	6.14							6.14												3	6.14
	5E7O	7.02	7.4	6.96	7.2	7.19	7.08		7.14167	0.157533											3	7.14167
	4YDD	7.03	7.04						7.035	0.00707107											3	7.035
	2JIO	6.21							6.21												3	6.21
	2JIM	6.16							6.16												3	6.16
	3EGW	7.02							7.02												3	7.02
	3IR7	6.91							6.91												3	6.91
	1R27	7.11	7.11						7.11	0											3	7.11
	1Q16	6.98							6.98												3	6.98
	3IR5	6.77							6.77												3	6.77
Xanthine oxidases	5G5G	6.13							6.13												4	6.13
	5G5H	6.15							6.15												4	6.15
	5Y6Q	5.8							5.8												4	5.8
	1RM6	6.2	6.19						6.195	0.00707107											4	6.195
	4ZOH	6							6												4	6
	1DGJ	6.23							6.23												4	6.23
	1T3Q	6.39	6.32						6.355	0.0494975											4	6.355
	4C7Y	6.15							6.15												4	6.15
	1SIJ	6.15							6.15												4	6.15
	7OPN	6.33	6.27						6.3	0.0424264											4	6.3
	5EPG	5.99							5.99												4	5.99
	4UHW	6.19							6.19												4	6.19
	7PX0	6.14	6.24	6.18	6.16				6.18	0.0432049											4	6.18
	1N5W	6.43	6.42						6.425	0.00707107											4	6.425
	1ZXI	6.29	6.33						6.31	0.0282843											4	6.31
	8GY3	5.92							5.92												4	5.92
