# Supplementary material for: Carbon-monoxide-driven bioethanol production operates through a tungsten-dependent catalyst
Source: Nat Chem Biol. 2025 Oct 29;22(1):28–36. doi: 10.1038/s41589-025-02055-3 (PMC12727526; doi:10.1038/s41589-025-02055-3)
Supplement: Supplementary file 5 — Datasets and calculations. [file 41589_2025_2055_MOESM5_ESM.xlsx]

## Sheet: Figure 3a
Preincubation Condition	Electron acceptor	Baseline slope	Measure slope	Difference slope (min-1)	Coeff ext (M-1.cm-1)	MV/Fdreduced (M.min-1)	MV/Fdreduced (µM.min-1)	Volume (µl)	Volume (l)	MV/Fdreduced (µmol.min-1)	Protein concentration (mg.ml-1)	Dilution	Volume (µl)	Protein (mg)	Specific activity (µmol.min-1.mg-1)	Average	Stdev
Ferredoxin	MV2+			0.056217	17213	3.26596e-06	3.26596	204	0.000204	0.000666256	6.25	40	4	0.000625	1.06601	1.23983	0.238605						Average	Stdv																	5	1.06601	1	155.42
Ferredoxin	MV2+			0.056217	17213	3.26596e-06	3.26596	204	0.000204	0.000666256	6.25	40	4	0.000625	1.06601							None	N.D.																		5	1.06601	1	181.582
Ferredoxin	MV2+			0.0828837	17213	4.81518e-06	4.81518	204	0.000204	0.000982296	6.25	40	4	0.000625	1.57167							500µM Ferricyanide	N.D.																		5	1.57167	1	209.35
Ferredoxin	MV2+			0.066217	17213	3.84692e-06	3.84692	204	0.000204	0.000784771	6.25	40	4	0.000625	1.25563							500µM Na2S	N.D.																		5	1.25563
																						500µM Ti(III)Ci	N.D.																		6	0.384798
Ferredoxin + Ferricyanidee	MV2+			0.0202927	17213	1.17892e-06	1.17892	204	0.000204	0.000240499	6.25	40	4	0.000625	0.384798	0.415721	0.0960734					250µM Ferredoxin	1.23983	0.238605																	6	0.391643
Ferredoxin + Ferricyanidee	MV2+			0.0206537	17213	1.19989e-06	1.19989	204	0.000204	0.000244777	6.25	40	4	0.000625	0.391643							250µM Ferredoxin + 500µM Ferricyanide	0.415721	0.0960734																	6	0.332221
Ferredoxin + Ferricyanidee	MV2+			0.01752	17213	1.01784e-06	1.01784	204	0.000204	0.000207638	6.25	40	4	0.000625	0.332221							250µM Ferredoxin + 500µM Na2S	0.665663	0.238605																	7	0.554221
Ferredoxin + Ferricyanidee	MV2+			0.0292273	17213	1.69798e-06	1.69798	204	0.000204	0.000346388	6.25	40	4	0.000625	0.554221							250µM Ferredoxin + 500µM Ti(III)Ci	5.00937	0.979215																	7	0.713069
																						250µM Ferredoxin + 500µM Ti(III)Ci + 500µL Na2S	19.5102	1.29897																	7	0.586653
Ferredoxin + Sulfide	MV2+			0.0376043	17213	2.18465e-06	2.18465	204	0.000204	0.000445668	6.25	40	4	0.000625	0.713069	0.665663	0.238605																								7	0.965901
Ferredoxin + Sulfide	MV2+			0.0309377	17213	1.79734e-06	1.79734	204	0.000204	0.000366658	6.25	40	4	0.000625	0.586653																										7	0.397029
Ferredoxin + Sulfide	MV2+			0.0509377	17213	2.95926e-06	2.95926	204	0.000204	0.000603688	6.25	40	4	0.000625	0.965901																										8	3.87163
Ferredoxin + Sulfide	MV2+			0.0209377	17213	1.21639e-06	1.21639	204	0.000204	0.000248143	6.25	40	4	0.000625	0.397029																										8	4.63012
																																									8	5.38862
Ferredoxin + Ti(III)Ci	MV2+			0.102087	17213	5.9308e-06	5.9308	204	0.000204	0.00120988	6.25	80	4	0.0003125	3.87163	5.00937	0.979215																								8	6.14712
Ferredoxin + Ti(III)Ci	MV2+			0.122087	17213	7.09272e-06	7.09272	204	0.000204	0.00144691	6.25	80	4	0.0003125	4.63012																										9	20.8587
Ferredoxin + Ti(III)Ci	MV2+			0.142087	17213	8.25463e-06	8.25463	204	0.000204	0.00168394	6.25	80	4	0.0003125	5.38862																										9	18.2671
Ferredoxin + Ti(III)Ci	MV2+			0.162087	17213	9.41654e-06	9.41654	204	0.000204	0.00192097	6.25	80	4	0.0003125	6.14712																										9	19.4049
Ferredoxin + Ti(III)Ci + Sulfide	MV2+			1.1	17213	6.39052e-05	63.9052	204	0.000204	0.0130367	6.25	40	4	0.000625	20.8587	19.5102	1.29897
Ferredoxin + Ti(III)Ci + Sulfide	MV2+			0.963333	17213	5.59655e-05	55.9655	204	0.000204	0.011417	6.25	40	4	0.000625	18.2671
Ferredoxin + Ti(III)Ci + Sulfide	MV2+			1.02333	17213	5.94512e-05	59.4512	204	0.000204	0.012128	6.25	40	4	0.000625	19.4049
																													Molecular weight (g/mol)	Molecular weight (mg7mmol)	turnover (s-1)	Average	Stdev
																							Average	Stdv
Fd + TiCi + Sulfide	Fd	0.000356	-0.8815	-0.881856	11095.4	7.94796e-05	79.4796	404	0.000404	0.0321097	10.33	200	4	0.0002066	155.42	182.117	26.9689					50µM fd	182.117	26.9689
Fd + TiCi + Sulfide	Fd	0.00026	-0.2058	-0.20606	11095.4	1.85717e-05	18.5717	404	0.000404	0.00750296	10.33	1000	4	4.132e-05	181.582
Fd + TiCi + Sulfide	Fd	-0.001129	-0.2387	-0.237571	11095.4	2.14117e-05	21.4117	404	0.000404	0.00865033	10.33	1000	4	4.132e-05	209.35

## Sheet: Figure 3c
Preincubation Condition	Electron acceptor	Difference slope (min-1)	Coeff ext (M-1.cm-1)	MVreduced (µmol.min-1)	MV/Fdreduced (µM.min-1)	Volume (µl)	Volume (l)	MV/Fdreduced (µmol.min-1)	Protein concentration (mg.ml-1)	Dilution	Volume (µl)	Protein (mg)	Specific activity (µmol.min-1.mg-1)	Average	Stdev							Average												Stdev
																						0µM	5µM	10µM	25µM	50µM	75µM	100µM	150µM	200µM	250µM			0µM	5µM	10µM	25µM	50µM	75µM	100µM	150µM	200µM	250µM
250µM Ferredoxin	MV2+	0.171173	17213	9.94438e-06	9.94438	102	0.000102	0.00101433	6.25	80	2	0.00015625	6.49169	6.23886	0.789468						0	-0.0599144											0	0.125675
250µM Ferredoxin	MV2+	0.141173	17213	8.20151e-06	8.20151	102	0.000102	0.000836554	6.25	80	2	0.00015625	5.35395								0	-0.0648249											0	0.0699508
250µM Ferredoxin	MV2+	0.181173	17213	1.05253e-05	10.5253	102	0.000102	0.00107358	6.25	80	2	0.00015625	6.87094								0	0.0694004											0	0.0451037
																					0.1		0.0271731										0.1		0.0842187
250µM Ferredoxin	MV2+	0.403333	17213	2.34319e-05	23.4319	104	0.000104	0.00243692	6.25	80	4	0.0003125	7.79814	8.50706	0.621508						0.2		-0.029794										0.2		0.0590586
250µM Ferredoxin	MV2+	0.463333	17213	2.69176e-05	26.9176	104	0.000104	0.00279943	6.25	80	4	0.0003125	8.95819								0.3		0.297023										0.3		0.033295
250µM Ferredoxin	MV2+	0.453333	17213	2.63367e-05	26.3367	104	0.000104	0.00273902	6.25	80	4	0.0003125	8.76485								0.2			0.208495									0.2			0.098505
																					0.4			0.678166									0.4			0.196077
250µM Ferredoxin	MV2+	0.596667	17213	3.46637e-05	34.6637	106	0.000106	0.00367435	6.25	80	6	0.00046875	7.83862	7.82768	0.716335						0.6			0.930226									0.6			0.0441832
250µM Ferredoxin	MV2+	0.66	17213	3.83431e-05	38.3431	106	0.000106	0.00406437	6.25	80	6	0.00046875	8.67066								0.5				1.08381								0.5				0.193104
250µM Ferredoxin	MV2+	0.526667	17213	3.0597e-05	30.597	106	0.000106	0.00324329	6.25	80	6	0.00046875	6.91901								1				3.39174								1				0.451132
250µM Ferredoxin	MV2+	0.6	17213	3.48574e-05	34.8574	106	0.000106	0.00369488	6.25	80	6	0.00046875	7.88241								1.5				4.65463								1.5				0.673208
																					1					3.08076							1					0.623596
200µM Ferredoxin	MV2+	0.213333	17213	1.23937e-05	12.3937	102	0.000102	0.00126416	6.25	80	2	0.00015625	8.09063	10.3345	2.77804						2					6.83143							2					0.700078
200µM Ferredoxin	MV2+	0.206667	17213	1.20064e-05	12.0064	102	0.000102	0.00122466	6.25	80	2	0.00015625	7.8378								3					6.51029							3					0.911586
200µM Ferredoxin	MV2+	0.35	17213	2.03335e-05	20.3335	102	0.000102	0.00207401	6.25	80	2	0.00015625	13.2737								1.5						4.10158						1.5						0.334466
200µM Ferredoxin	MV2+	0.32	17213	1.85906e-05	18.5906	102	0.000102	0.00189624	6.25	80	2	0.00015625	12.1359								3						11.6957						3						0.912183
																					4.5						15.2685						4.5						1.07474
200µM Ferredoxin	MV2+	0.430404	17213	2.50046e-05	25.0046	104	0.000104	0.00260048	6.25	80	4	0.0003125	8.32152	8.27319	0.866852						2							5.5776					2							0.531349
200µM Ferredoxin	MV2+	0.363737	17213	2.11315e-05	21.1315	104	0.000104	0.00219768	6.25	80	4	0.0003125	7.03257								4							8.9134					4							1.4046
200µM Ferredoxin	MV2+	0.460404	17213	2.67474e-05	26.7474	104	0.000104	0.00278173	6.25	80	4	0.0003125	8.90155								6							12.2615					6							0.799114
200µM Ferredoxin	MV2+	0.45707	17213	2.65538e-05	26.5538	104	0.000104	0.00276159	6.25	80	4	0.0003125	8.8371								3								6.40508				3								0.364932
																					6								10.4405				6								0.451132
200µM Ferredoxin	MV2+	0.521509	17213	3.02974e-05	30.2974	106	0.000106	0.00321152	6.25	80	6	0.00046875	6.85125	7.53001	0.702936						9								13.6689				9								0.860732
200µM Ferredoxin	MV2+	0.558175	17213	3.24275e-05	32.4275	106	0.000106	0.00343732	6.25	80	6	0.00046875	7.33295								4									10.3345			4									2.77804
200µM Ferredoxin	MV2+	0.648175	17213	3.76562e-05	37.6562	106	0.000106	0.00399155	6.25	80	6	0.00046875	8.51531								8									8.27319			8									0.866852
200µM Ferredoxin	MV2+	0.564842	17213	3.28148e-05	32.8148	106	0.000106	0.00347837	6.25	80	6	0.00046875	7.42053								12									7.53001			12									0.702936
																					5										6.23886		5										0.789468
150µM Ferredoxin	MV2+	0.18	17213	1.04572e-05	10.4572	102	0.000102	0.00106664	6.25	80	2	0.00015625	6.82647	6.40508	0.364932						10										8.50706		10										0.621508
150µM Ferredoxin	MV2+	0.163333	17213	9.48895e-06	9.48895	102	0.000102	0.000967873	6.25	80	2	0.00015625	6.19439								15										7.82768		15										0.716335
150µM Ferredoxin	MV2+	0.163333	17213	9.48895e-06	9.48895	102	0.000102	0.000967873	6.25	80	2	0.00015625	6.19439
150µM Ferredoxin	MV2+	0.523333	17213	3.04034e-05	30.4034	104	0.000104	0.00316195	6.25	80	4	0.0003125	10.1182	10.4405	0.451132					Fig. 3C											Extended Data Fig. 5f
150µM Ferredoxin	MV2+	0.53	17213	3.07907e-05	30.7907	104	0.000104	0.00320223	6.25	80	4	0.0003125	10.2471
150µM Ferredoxin	MV2+	0.566667	17213	3.29209e-05	32.9209	104	0.000104	0.00342377	6.25	80	4	0.0003125	10.9561
150µM Ferredoxin	MV2+	0.966014	17213	5.61212e-05	56.1212	106	0.000106	0.00594884	6.25	80	6	0.00046875	12.6909	13.6689	0.860732
150µM Ferredoxin	MV2+	1.06601	17213	6.19307e-05	61.9307	106	0.000106	0.00656466	6.25	80	6	0.00046875	14.0046
150µM Ferredoxin	MV2+	1.08935	17213	6.32863e-05	63.2863	106	0.000106	0.00670835	6.25	80	6	0.00046875	14.3111
100µM Ferredoxin	MV2+	0.128737	17213	7.47904e-06	7.47904	102	0.000102	0.000762862	6.25	80	2	0.00015625	4.88232	5.5776	0.531349
100µM Ferredoxin	MV2+	0.16207	17213	9.41556e-06	9.41556	102	0.000102	0.000960387	6.25	80	2	0.00015625	6.14648
100µM Ferredoxin	MV2+	0.145403	17213	8.4473e-06	8.4473	102	0.000102	0.000861624	6.25	80	2	0.00015625	5.5144
100µM Ferredoxin	MV2+	0.15207	17213	8.8346e-06	8.8346	102	0.000102	0.000901129	6.25	80	2	0.00015625	5.76723
100µM Ferredoxin	MV2+	0.492683	17213	2.86227e-05	28.6227	104	0.000104	0.00297677	6.25	80	4	0.0003125	9.52565	8.9134	1.4046
100µM Ferredoxin	MV2+	0.532683	17213	3.09466e-05	30.9466	104	0.000104	0.00321844	6.25	80	4	0.0003125	10.299
100µM Ferredoxin	MV2+	0.456017	17213	2.64926e-05	26.4926	104	0.000104	0.00275523	6.25	80	4	0.0003125	8.81673
100µM Ferredoxin	MV2+	0.362683	17213	2.10703e-05	21.0703	104	0.000104	0.00219131	6.25	80	4	0.0003125	7.0122
100µM Ferredoxin	MV2+	0.903333	17213	5.24797e-05	52.4797	106	0.000106	0.00556285	6.25	80	6	0.00046875	11.8674	12.2615	0.799114
100µM Ferredoxin	MV2+	0.893333	17213	5.18988e-05	51.8988	106	0.000106	0.00550127	6.25	80	6	0.00046875	11.736
100µM Ferredoxin	MV2+	1.00333	17213	5.82893e-05	58.2893	106	0.000106	0.00617866	6.25	80	6	0.00046875	13.1811
75µM Ferredoxin	MV2+	0.106484	17213	6.18624e-06	6.18624	102	0.000102	0.000630996	6.25	80	2	0.00015625	4.03837	4.10158	0.334466
75µM Ferredoxin	MV2+	0.0964837	17213	5.60528e-06	5.60528	102	0.000102	0.000571738	6.25	80	2	0.00015625	3.65913								0	0.0322259						2	4.88232
75µM Ferredoxin	MV2+	0.11315	17213	6.57354e-06	6.57354	102	0.000102	0.000670501	6.25	80	2	0.00015625	4.29121								0	0.0468237						2	6.14648
75µM Ferredoxin	MV2+	0.116484	17213	6.76719e-06	6.76719	102	0.000102	0.000690254	6.25	80	2	0.00015625	4.41762								0	0.0644458						2	5.5144
																					0	0.134106						2	5.76723
75µM Ferredoxin	MV2+	0.579364	17213	3.36585e-05	33.6585	104	0.000104	0.00350049	6.25	80	4	0.0003125	11.2016	11.6957	0.912183						0	0.0163685						4	9.52565
75µM Ferredoxin	MV2+	0.576031	17213	3.34649e-05	33.4649	104	0.000104	0.00348035	6.25	80	4	0.0003125	11.1371								0	-0.0297233						4	10.299
75µM Ferredoxin	MV2+	0.659364	17213	3.83062e-05	38.3062	104	0.000104	0.00398384	6.25	80	4	0.0003125	12.7483								0	-0.129778						4	8.81673
																					0	-0.116167						4	7.0122
75µM Ferredoxin	MV2+	1.11333	17213	6.46798e-05	64.6798	106	0.000106	0.00685606	6.25	80	6	0.00046875	14.6263	15.2685	1.07474						0	-0.07955						6	11.8674
75µM Ferredoxin	MV2+	1.11667	17213	6.48734e-05	64.8734	106	0.000106	0.00687659	6.25	80	6	0.00046875	14.67								0	-0.229619						6	11.736
75µM Ferredoxin	MV2+	1.25667	17213	7.30068e-05	73.0068	106	0.000106	0.00773872	6.25	80	6	0.00046875	16.5093								0	0.0230746						6	13.1811
																					0	0.0464363						3	6.82647
50µM Ferredoxin	MV2+	0.100122	17213	5.81667e-06	5.81667	102	0.000102	0.0005933	6.25	80	2	0.00015625	3.79712	3.08076	0.623596						0.1	-0.0205173						3	6.19439
50µM Ferredoxin	MV2+	0.0701223	17213	4.0738e-06	4.0738	102	0.000102	0.000415528	6.25	80	2	0.00015625	2.65938								0.1	0.1495						3	6.19439
50µM Ferredoxin	MV2+	0.0734557	17213	4.26745e-06	4.26745	102	0.000102	0.00043528	6.25	80	2	0.00015625	2.78579								0.1	0.0149045						6	10.1182
																					0.1	-0.0351942						6	10.2471
50µM Ferredoxin	MV2+	0.33	17213	1.91716e-05	19.1716	104	0.000104	0.00199384	6.25	80	4	0.0003125	6.38029	6.83143	0.700078						0.2	0.00846839						6	10.9561
50µM Ferredoxin	MV2+	0.4	17213	2.32383e-05	23.2383	104	0.000104	0.00241678	6.25	80	4	0.0003125	7.73369								0.2	-0.117687						9	12.6909
50µM Ferredoxin	MV2+	0.32	17213	1.85906e-05	18.5906	104	0.000104	0.00193342	6.25	80	4	0.0003125	6.18695								0.2	-0.000348016						9	14.0046
50µM Ferredoxin	MV2+	0.363333	17213	2.11081e-05	21.1081	104	0.000104	0.00219524	6.25	80	4	0.0003125	7.02477								0.2	-0.00960911						9	14.3111
																					0.3	0.254681						4	8.09063
50µM Ferredoxin	MV2+	0.44	17213	2.55621e-05	25.5621	106	0.000106	0.00270958	6.25	80	6	0.00046875	5.78044	6.51029	0.911586						0.3	0.317819						4	7.8378
50µM Ferredoxin	MV2+	0.573333	17213	3.33082e-05	33.3082	106	0.000106	0.00353066	6.25	80	6	0.00046875	7.53208								0.3	0.286959						4	13.2737
50µM Ferredoxin	MV2+	0.473333	17213	2.74986e-05	27.4986	106	0.000106	0.00291485	6.25	80	6	0.00046875	6.21835								0.3	0.328631						4	12.1359
																					0.2	0.177817						8	8.32152
25µM Ferredoxin	MV2+	0.029689	17213	1.7248e-06	1.7248	102	0.000102	0.00017593	6.25	80	2	0.00015625	1.12595	1.08381	0.193104						0.2	0.339958						8	7.03257
25µM Ferredoxin	MV2+	0.0330223	17213	1.91845e-06	1.91845	102	0.000102	0.000195682	6.25	80	2	0.00015625	1.25237								0.2	0.104217						8	8.90155
25µM Ferredoxin	MV2+	0.0230223	17213	1.3375e-06	1.3375	102	0.000102	0.000136425	6.25	80	2	0.00015625	0.873118								0.2	0.211987						8	8.8371
																					0.4	0.895761						12	6.85125
25µM Ferredoxin	MV2+	0.19876	17213	1.15471e-05	11.5471	104	0.000104	0.0012009	6.25	80	4	0.0003125	3.84288	3.39174	0.451132						0.4	0.546475						12	7.33295
25µM Ferredoxin	MV2+	0.175427	17213	1.01915e-05	10.1915	104	0.000104	0.00105992	6.25	80	4	0.0003125	3.39174								0.4	0.481983						12	8.51531
25µM Ferredoxin	MV2+	0.152094	17213	8.83598e-06	8.83598	104	0.000104	0.000918942	6.25	80	4	0.0003125	2.94061								0.4	0.788443						12	7.42053
																					0.6	0.909985						5	6.49169
25µM Ferredoxin	MV2+	0.32986	17213	1.91634e-05	19.1634	106	0.000106	0.00203132	6.25	80	6	0.00046875	4.33349	4.65463	0.673208						0.6	0.996469						5	5.35395
25µM Ferredoxin	MV2+	0.413194	17213	2.40047e-05	24.0047	106	0.000106	0.0025445	6.25	80	6	0.00046875	5.42827								0.6	0.907752						5	6.87094
25µM Ferredoxin	MV2+	0.31986	17213	1.85825e-05	18.5825	106	0.000106	0.00196974	6.25	80	6	0.00046875	4.20212								0.6	0.906697						10	7.79814
																					0.5	1.12595						10	8.95819
10µM Ferredoxin	MV2+	0.00468867	17213	2.72391e-07	0.272391	102	0.000102	2.77839e-05	6.25	80	2	0.00015625	0.177817	0.208495	0.098505						0.5	1.25237						10	8.76485
10µM Ferredoxin	MV2+	0.008964	17213	5.20769e-07	0.520769	102	0.000102	5.31185e-05	6.25	80	2	0.00015625	0.339958								0.5	0.873118						15	7.83862
10µM Ferredoxin	MV2+	0.002748	17213	1.59647e-07	0.159647	102	0.000102	1.6284e-05	6.25	80	2	0.00015625	0.104217								1	3.84288						15	8.67066
10µM Ferredoxin	MV2+	0.00558967	17213	3.24735e-07	0.324735	102	0.000102	3.3123e-05	6.25	80	2	0.00015625	0.211987								1	3.39174						15	6.91901
																					1	2.94061						15	7.88241
10µM Ferredoxin	MV2+	0.0463303	17213	2.69159e-06	2.69159	104	0.000104	0.000279925	6.25	80	4	0.0003125	0.895761	0.678166	0.196077						1.5	4.33349
10µM Ferredoxin	MV2+	0.0282647	17213	1.64205e-06	1.64205	104	0.000104	0.000170774	6.25	80	4	0.0003125	0.546475								1.5	5.42827
10µM Ferredoxin	MV2+	0.024929	17213	1.44827e-06	1.44827	104	0.000104	0.00015062	6.25	80	4	0.0003125	0.481983								1.5	4.20212
10µM Ferredoxin	MV2+	0.0407797	17213	2.36912e-06	2.36912	104	0.000104	0.000246389	6.25	80	4	0.0003125	0.788443								1	3.79712
																					1	2.65938
10µM Ferredoxin	MV2+	0.069267	17213	4.02411e-06	4.02411	106	0.000106	0.000426556	6.25	80	6	0.00046875	0.909985	0.930226	0.0441832						1	2.78579
10µM Ferredoxin	MV2+	0.07585	17213	4.40655e-06	4.40655	106	0.000106	0.000467095	6.25	80	6	0.00046875	0.996469								2	6.38029
10µM Ferredoxin	MV2+	0.069097	17213	4.01423e-06	4.01423	106	0.000106	0.000425509	6.25	80	6	0.00046875	0.907752								2	7.73369
10µM Ferredoxin	MV2+	0.0690167	17213	4.00957e-06	4.00957	106	0.000106	0.000425014	6.25	80	6	0.00046875	0.906697								2	6.18695
																					2	7.02477
5µM Fderredoxin	MV2+	-0.000541	17213	-3.14297e-08	-0.0314297	102	0.000102	-3.20583e-06	6.25	80	2	0.00015625	-0.0205173	0.0271731	0.0842187						3	6.38029
5µM Fderredoxin	MV2+	0.003942	17213	2.29013e-07	0.229013	102	0.000102	2.33593e-05	6.25	80	2	0.00015625	0.1495								3	7.73369
5µM Fderredoxin	MV2+	0.000393	17213	2.28316e-08	0.0228316	102	0.000102	2.32882e-06	6.25	80	2	0.00015625	0.0149045								3	6.18695
5µM Fderredoxin	MV2+	-0.000928	17213	-5.39127e-08	-0.0539127	102	0.000102	-5.4991e-06	6.25	80	2	0.00015625	-0.0351942								1.5	4.03837
																					1.5	3.65913
5µM Fderredoxin	MV2+	0.000438	17213	2.54459e-08	0.0254459	104	0.000104	2.64637e-06	6.25	80	4	0.0003125	0.00846839	-0.029794	0.0590586						1.5	4.29121
5µM Fderredoxin	MV2+	-0.006087	17213	-3.53628e-07	-0.353628	104	0.000104	-3.67773e-05	6.25	80	4	0.0003125	-0.117687								1.5	4.41762
5µM Fderredoxin	MV2+	-1.8e-05	17213	-1.04572e-09	-0.00104572	104	0.000104	-1.08755e-07	6.25	80	4	0.0003125	-0.000348016								3	11.2016
5µM Fderredoxin	MV2+	-0.000497	17213	-2.88735e-08	-0.0288735	104	0.000104	-3.00285e-06	6.25	80	4	0.0003125	-0.00960911								3	11.1371
																					3	12.7483
5µM Fderredoxin	MV2+	0.019386	17213	1.12624e-06	1.12624	106	0.000106	0.000119382	6.25	80	6	0.00046875	0.254681	0.297023	0.033295						4.5	14.6263
5µM Fderredoxin	MV2+	0.024192	17213	1.40545e-06	1.40545	106	0.000106	0.000148978	6.25	80	6	0.00046875	0.317819								4.5	14.67
5µM Fderredoxin	MV2+	0.021843	17213	1.26898e-06	1.26898	106	0.000106	0.000134512	6.25	80	6	0.00046875	0.286959								4.5	16.5093
5µM Fderredoxin	MV2+	0.025015	17213	1.45326e-06	1.45326	106	0.000106	0.000154046	6.25	80	6	0.00046875	0.328631
0µM Ferredoxin	MV2+	-0.00209757	17213	-1.2186e-07	-0.12186	102	0.000102	-1.24297e-05	6.25	80	2	0.00015625	-0.07955	-0.0599144	0.125675
0µM Ferredoxin	MV2+	-0.00605457	17213	-3.51744e-07	-0.351744	102	0.000102	-3.58779e-05	6.25	80	2	0.00015625	-0.229619
0µM Ferredoxin	MV2+	0.000608429	17213	3.53471e-08	0.0353471	102	0.000102	3.6054e-06	6.25	80	2	0.00015625	0.0230746
0µM Ferredoxin	MV2+	0.00122443	17213	7.1134e-08	0.071134	102	0.000102	7.25566e-06	6.25	80	2	0.00015625	0.0464363
0µM Ferredoxin	MV2+	0.000846605	17213	4.9184e-08	0.049184	104	0.000104	5.11514e-06	6.25	80	4	0.0003125	0.0163685	-0.0648249	0.0699508
0µM Ferredoxin	MV2+	-0.00153734	17213	-8.93128e-08	-0.0893128	104	0.000104	-9.28854e-06	6.25	80	4	0.0003125	-0.0297233
0µM Ferredoxin	MV2+	-0.00671234	17213	-3.89958e-07	-0.389958	104	0.000104	-4.05556e-05	6.25	80	4	0.0003125	-0.129778
0µM Ferredoxin	MV2+	-0.00600834	17213	-3.49058e-07	-0.349058	104	0.000104	-3.63021e-05	6.25	80	4	0.0003125	-0.116167
0µM Ferredoxin	MV2+	0.002453	17213	1.42509e-07	0.142509	106	0.000106	1.51059e-05	6.25	80	6	0.00046875	0.0322259	0.0694004	0.0451037
0µM Ferredoxin	MV2+	0.00356416	17213	2.07062e-07	0.207062	106	0.000106	2.19486e-05	6.25	80	6	0.00046875	0.0468237
0µM Ferredoxin	MV2+	0.00490554	17213	2.8499e-07	0.28499	106	0.000106	3.0209e-05	6.25	80	6	0.00046875	0.0644458
0µM Ferredoxin	MV2+	0.010208	17213	5.9304e-07	0.59304	106	0.000106	6.28623e-05	6.25	80	6	0.00046875	0.134106

## Sheet: Figure 3d
Preincubation Condition	Eelectron acceptor	Difference slope (min-1)	Coeff ext (M-1.cm-1)	MVreduced (M.min-1)	MVreduced (µM.min-1)	Volume (µl)	Volume (l)	MVreduced (µmol/min)	Protein concentration (mg.ml-1)	Dilution	Volume (µl)	Protein (mg)	Specific activity (µmol.min-1.mg-1)	Average	Stdev															Kmapp		Vmaxapp
Test 1mM																					Specific activity				Specific activity					Value	Deviation	Value	Deviation		Molecular Weight (kDa)		Kcatapp (s-1)	Kmapp (µM)	Kcat/Km		Kcatapp (s-1)	Kmapp (µM)	Kcat/Km
Acetaldehyde	MV2+	0.063492	17213	3.68861e-06	3.68861	204	0.000204	0.000752476	10.33	200	4	0.0002066	3.64219	3.36493	0.246714					Acetaldehyde 1mM	3.36493	0.246714		Formaldehyde 30mM	1.98764	0.443621	6.38	3.64219
Acetaldehyde	MV2+	0.05723	17213	3.32481e-06	3.32481	204	0.000204	0.000678262	10.33	200	4	0.0002066	3.28297							Propionaldehyde 1mM	8.43964	1.23361		Acetoin 1mM	0.508575	0.145649	6.38	3.28297
Acetaldehyde	MV2+	0.055254	17213	3.21002e-06	3.21002	204	0.000204	0.000654843	10.33	200	4	0.0002066	3.16962							Butyraldehyde 1mM	2.37155	0.479433					6.38	3.16962									average				stdev
																				Acetoin 1mM	0.508575	0.145649		Butyraldehyde 1mM	2.37155	0.479433	5.25	9.6163		53.47	19.45	3.86	0.43		66.3349	Butyraldehyde	4.26754	53.47	79.8119		0.4754	19.45	8.89097
Propionaldehyde	MV2+	0.167635	17213	9.73886e-06	9.73886	204	0.000204	0.00198673	10.33	200	4	0.0002066	9.6163	8.43964	1.23361									Propionaldehyde 1mM	8.43964	1.23361	5.25	8.54657		165.51	50.5	9.36	0.96		66.3349	Propionaldehyde	10.3482	165.51	62.5234		1.06136	50.5	6.41265
Propionaldehyde	MV2+	0.148987	17213	8.65549e-06	8.65549	204	0.000204	0.00176572	10.33	200	4	0.0002066	8.54657							Formaldehyde 30mM	1.98764	0.443621		Acetaldehyde 1mM	3.36493	0.246714	5.25	7.15605		54.4	12.55	4	0.28		66.3349	Acetaldehyde	4.42233	54.4	81.2927		0.309563	12.55	5.69049
Propionaldehyde	MV2+	0.124747	17213	7.24725e-06	7.24725	204	0.000204	0.00147844	10.33	200	4	0.0002066	7.15605														4.05	1.77446
																											4.05	2.33829
Butyraldehyde	MV2+	0.030933	17213	1.79707e-06	1.79707	204	0.000204	0.000366603	10.33	200	4	0.0002066	1.77446	2.37155	0.479433												4.05	2.94486
Butyraldehyde	MV2+	0.040762	17213	2.36809e-06	2.36809	204	0.000204	0.000483091	10.33	200	4	0.0002066	2.33829														4.05	2.42858
Butyraldehyde	MV2+	0.051336	17213	2.9824e-06	2.9824	204	0.000204	0.000608409	10.33	200	4	0.0002066	2.94486														1.75	0.340803
Butyraldehyde	MV2+	0.042336	17213	2.45954e-06	2.45954	204	0.000204	0.000501745	10.33	200	4	0.0002066	2.42858														1.75	0.582307
																											1.75	0.602614
Acetoin	MV2+	0.005941	17213	3.45146e-07	0.345146	204	0.000204	7.04098e-05	10.33	200	4	0.0002066	0.340803	0.508575	0.145649												0.58	2.49656
Acetoin	MV2+	0.010151	17213	5.89729e-07	0.589729	204	0.000204	0.000120305	10.33	200	4	0.0002066	0.582307														0.58	1.78369
Acetoin	MV2+	0.010505	17213	6.10295e-07	0.610295	204	0.000204	0.0001245	10.33	200	4	0.0002066	0.602614														0.58	1.68267
Test 30mM
Formaldehyde	MV2+	0.043521	17213	2.52838e-06	2.52838	204	0.000204	0.000515789	10.33	200	4	0.0002066	2.49656	1.98764	0.443621
Formaldehyde	MV2+	0.031094	17213	1.80643e-06	1.80643	204	0.000204	0.000368511	10.33	200	4	0.0002066	1.78369
Formaldehyde	MV2+	0.029333	17213	1.70412e-06	1.70412	204	0.000204	0.00034764	10.33	200	4	0.0002066	1.68267
No substrate																					Formaldehyde
Control	MV2+	-0.000401	17213	-2.32963e-08	-0.0232963	204	0.000204	-4.75245e-06	10.33	200	4	0.0002066	-0.0230032	-0.0216694	0.0158451					0	-0.0216694	0.0158451						0	-0.0230032
Control	MV2+	-0.000568	17213	-3.29983e-08	-0.0329983	204	0.000204	-6.73166e-06	10.33	200	4	0.0002066	-0.032583							10	0.684187	0.209107						0	-0.032583
Control	MV2+	2e-05	17213	1.16191e-09	0.00116191	204	0.000204	2.3703e-07	10.33	200	4	0.0002066	0.00114729							20	1.22393	0.397265						0	0.00114729
Control	MV2+	-0.000562	17213	-3.26497e-08	-0.0326497	204	0.000204	-6.66055e-06	10.33	200	4	0.0002066	-0.0322389							20	1.40325	0.255656						0	-0.0322389
																				30	1.98764	0.443621						10	0.446697
Test 10mM	MV2+																			40	0.730594	0.207166						10	0.765185
Formaldehyde	MV2+	0.007787	17213	4.52391e-07	0.452391	204	0.000204	9.22877e-05	10.33	200	4	0.0002066	0.446697	0.684187	0.209107					50	-0.242408	0.0596088						10	0.840677
Formaldehyde	MV2+	0.013339	17213	7.74938e-07	0.774938	204	0.000204	0.000158087	10.33	200	4	0.0002066	0.765185															20	1.76218
Formaldehyde	MV2+	0.014655	17213	8.51391e-07	0.851391	204	0.000204	0.000173684	10.33	200	4	0.0002066	0.840677															20	1.02063
																												20	0.848708
Test 20mM	MV2+																											20	1.2642
Formaldehyde	MV2+	0.030719	17213	1.78464e-06	1.78464	204	0.000204	0.000364066	10.33	200	4	0.0002066	1.76218	1.22393	0.397265													20	1.09084
Formaldehyde	MV2+	0.017792	17213	1.03364e-06	1.03364	204	0.000204	0.000210862	10.33	200	4	0.0002066	1.02063															20	1.30344
Formaldehyde	MV2+	0.014795	17213	8.59525e-07	0.859525	204	0.000204	0.000175343	10.33	200	4	0.0002066	0.848708															20	1.5672
Formaldehyde	MV2+	0.022038	17213	1.28031e-06	1.28031	204	0.000204	0.000261184	10.33	200	4	0.0002066	1.2642															20	1.65152
																												50	-0.194925
Test 20 mM	MV2+																											50	-0.300934
Formaldehyde	MV2+	0.019016	17213	1.10475e-06	1.10475	204	0.000204	0.000225368	10.33	200	4	0.0002066	1.09084	1.40325	0.255656													50	-0.187295
Formaldehyde	MV2+	0.022722	17213	1.32005e-06	1.32005	204	0.000204	0.00026929	10.33	200	4	0.0002066	1.30344															50	-0.286478
Formaldehyde	MV2+	0.02732	17213	1.58717e-06	1.58717	204	0.000204	0.000323783	10.33	200	4	0.0002066	1.5672															30	2.49656
Formaldehyde	MV2+	0.02879	17213	1.67257e-06	1.67257	204	0.000204	0.000341205	10.33	200	4	0.0002066	1.65152															30	1.78369
																												30	1.68267
Test 50mM	MV2+																											40	0.911235
Formaldehyde	MV2+	-0.003398	17213	-1.97409e-07	-0.197409	204	0.000204	-4.02714e-05	10.33	200	4	0.0002066	-0.194925	-0.242408	0.0596088													40	0.504463
Formaldehyde	MV2+	-0.005246	17213	-3.0477e-07	-0.30477	204	0.000204	-6.2173e-05	10.33	200	4	0.0002066	-0.300934															40	0.776084
Formaldehyde	MV2+	-0.003265	17213	-1.89682e-07	-0.189682	204	0.000204	-3.86952e-05	10.33	200	4	0.0002066	-0.187295
Formaldehyde	MV2+	-0.004994	17213	-2.9013e-07	-0.29013	204	0.000204	-5.91864e-05	10.33	200	4	0.0002066	-0.286478
Test 30mM	MV2+
Formaldehyde	MV2+	0.043521	17213	2.52838e-06	2.52838	204	0.000204	0.000515789	10.33	200	4	0.0002066	2.49656	1.98764	0.443621
Formaldehyde	MV2+	0.031094	17213	1.80643e-06	1.80643	204	0.000204	0.000368511	10.33	200	4	0.0002066	1.78369
Formaldehyde	MV2+	0.029333	17213	1.70412e-06	1.70412	204	0.000204	0.00034764	10.33	200	4	0.0002066	1.68267
Test 40mM	MV2+
Formaldehyde	MV2+	0.015885	17213	9.22849e-07	0.922849	204	0.000204	0.000188261	10.33	200	4	0.0002066	0.911235	0.730594	0.207166
Formaldehyde	MV2+	0.008794	17213	5.10893e-07	0.510893	204	0.000204	0.000104222	10.33	200	4	0.0002066	0.504463
Formaldehyde	MV2+	0.013529	17213	7.85976e-07	0.785976	204	0.000204	0.000160339	10.33	200	4	0.0002066	0.776084
No substrate
Control	MV2+	-0.000401	17213	-2.32963e-08	-0.0232963	204	0.000204	-4.75245e-06	10.33	200	4	0.0002066	-0.0230032	-0.0216694	0.0158451
Control	MV2+	-0.000568	17213	-3.29983e-08	-0.0329983	204	0.000204	-6.73166e-06	10.33	200	4	0.0002066	-0.032583
Control	MV2+	2e-05	17213	1.16191e-09	0.00116191	204	0.000204	2.3703e-07	10.33	200	4	0.0002066	0.00114729
Control	MV2+	-0.000562	17213	-3.26497e-08	-0.0326497	204	0.000204	-6.66055e-06	10.33	200	4	0.0002066	-0.0322389								Propionaldehyde							Average	Stdev
																				0	-0.0216694	0.0158451					Km	165.51	50.5
Test 100µM	MV2+																			100	3.50638	0.151411					Vmax	9.36	0.96
Propionaldehyde	MV2+	0.05999	17213	3.48516e-06	3.48516	204	0.000204	0.000710972	10.33	200	4	0.0002066	3.4413	3.50638	0.151411					150	6.00974	1.15274
Propionaldehyde	MV2+	0.062844	17213	3.65096e-06	3.65096	204	0.000204	0.000744796	10.33	200	4	0.0002066	3.60502							150	1.90614	0.177293
Propionaldehyde	MV2+	0.063703	17213	3.70087e-06	3.70087	204	0.000204	0.000754977	10.33	200	4	0.0002066	3.65429							200	7.57563	1.07242
Propionaldehyde	MV2+	0.057961	17213	3.36728e-06	3.36728	204	0.000204	0.000686925	10.33	200	4	0.0002066	3.3249							250	3.82801	0.504502
																				500	7.97352	1.3021
Test 150µM	MV2+																			1000	8.43964	1.23361
Propionaldehyde	MV2+	0.081674	17213	4.7449e-06	4.7449	204	0.000204	0.00096796	10.33	200	4	0.0002066	4.68519	6.00974	1.15274					2000	7.81699	0.777715
Propionaldehyde	MV2+	0.118296	17213	6.87248e-06	6.87248	204	0.000204	0.00140199	10.33	200	4	0.0002066	6.78599
Propionaldehyde	MV2+	0.114322	17213	6.64161e-06	6.64161	204	0.000204	0.00135489	10.33	200	4	0.0002066	6.55803
																					Data
Test 150µM	MV2+																			0	-0.0230032
Propionaldehyde	MV2+	0.032669	17213	1.89793e-06	1.89793	204	0.000204	0.000387177	10.33	200	4	0.0002066	1.87404	1.90614	0.177293					0	-0.032583
Propionaldehyde	MV2+	0.037529	17213	2.18027e-06	2.18027	204	0.000204	0.000444775	10.33	200	4	0.0002066	2.15283							0	0.00114729
Propionaldehyde	MV2+	0.032552	17213	1.89113e-06	1.89113	204	0.000204	0.00038579	10.33	200	4	0.0002066	1.86733							0	-0.0322389
Propionaldehyde	MV2+	0.030164	17213	1.7524e-06	1.7524	204	0.000204	0.000357489	10.33	200	4	0.0002066	1.73034							100	3.4413
																				100	3.60502
Test 200µM	MV2+																			100	3.65429
Propionaldehyde	MV2+	0.133976	17213	7.78342e-06	7.78342	204	0.000204	0.00158782	10.33	200	4	0.0002066	7.68547	7.57563	1.07242					100	3.3249
Propionaldehyde	MV2+	0.143125	17213	8.31494e-06	8.31494	204	0.000204	0.00169625	10.33	200	4	0.0002066	8.2103							150	4.68519
Propionaldehyde	MV2+	0.1051	17213	6.10585e-06	6.10585	204	0.000204	0.00124559	10.33	200	4	0.0002066	6.02901							150	6.78599
Propionaldehyde	MV2+	0.146044	17213	8.48452e-06	8.48452	204	0.000204	0.00173084	10.33	200	4	0.0002066	8.37774							150	6.55803
																				150	1.87404
Test 250µM	MV2+																			150	2.15283
Propionaldehyde	MV2+	0.068798	17213	3.99686e-06	3.99686	204	0.000204	0.00081536	10.33	200	4	0.0002066	3.94656	3.82801	0.504502					150	1.86733
Propionaldehyde	MV2+	0.076142	17213	4.42352e-06	4.42352	204	0.000204	0.000902397	10.33	200	4	0.0002066	4.36785							150	1.73034
Propionaldehyde	MV2+	0.054937	17213	3.1916e-06	3.1916	204	0.000204	0.000651086	10.33	200	4	0.0002066	3.15143							200	7.68547
Propionaldehyde	MV2+	0.067048	17213	3.8952e-06	3.8952	204	0.000204	0.00079462	10.33	200	4	0.0002066	3.84618							200	8.2103
																				200	6.02901
Test 500µM	MV2+																			200	8.37774
Propionaldehyde	MV2+	0.16037	17213	9.3168e-06	9.3168	204	0.000204	0.00190063	10.33	200	4	0.0002066	9.19955	7.97352	1.3021					250	3.94656
Propionaldehyde	MV2+	0.151085	17213	8.77738e-06	8.77738	204	0.000204	0.00179059	10.33	200	4	0.0002066	8.66692							250	4.36785
Propionaldehyde	MV2+	0.136106	17213	7.90716e-06	7.90716	204	0.000204	0.00161306	10.33	200	4	0.0002066	7.80765							250	3.15143
Propionaldehyde	MV2+	0.108429	17213	6.29925e-06	6.29925	204	0.000204	0.00128505	10.33	200	4	0.0002066	6.21998							250	3.84618
																				500	9.19955
Test 1mM	MV2+																			500	8.66692
Propionaldehyde	MV2+	0.167635	17213	9.73886e-06	9.73886	204	0.000204	0.00198673	10.33	200	4	0.0002066	9.6163	8.43964	1.23361					500	7.80765
Propionaldehyde	MV2+	0.148987	17213	8.65549e-06	8.65549	204	0.000204	0.00176572	10.33	200	4	0.0002066	8.54657							500	6.21998
Propionaldehyde	MV2+	0.124747	17213	7.24725e-06	7.24725	204	0.000204	0.00147844	10.33	200	4	0.0002066	7.15605							1000	9.6163
																				1000	8.54657
Test 2mM	MV2+																			1000	7.15605
Propionaldehyde	MV2+	0.149291	17213	8.67315e-06	8.67315	204	0.000204	0.00176932	10.33	200	4	0.0002066	8.564	7.81699	0.777715					2000	8.564
Propionaldehyde	MV2+	0.122233	17213	7.1012e-06	7.1012	204	0.000204	0.00144865	10.33	200	4	0.0002066	7.01184							2000	7.01184
Propionaldehyde	MV2+	0.137282	17213	7.97548e-06	7.97548	204	0.000204	0.001627	10.33	200	4	0.0002066	7.87511							2000	7.87511
No substrate
Control	MV2+	-0.000401	17213	-2.32963e-08	-0.0232963	204	0.000204	-4.75245e-06	10.33	200	4	0.0002066	-0.0230032	-0.0216694	0.0158451						Acetaldehyde
Control	MV2+	-0.000568	17213	-3.29983e-08	-0.0329983	204	0.000204	-6.73166e-06	10.33	200	4	0.0002066	-0.032583							0	-0.0230032
Control	MV2+	2e-05	17213	1.16191e-09	0.00116191	204	0.000204	2.3703e-07	10.33	200	4	0.0002066	0.00114729							0	-0.032583
Control	MV2+	-0.000562	17213	-3.26497e-08	-0.0326497	204	0.000204	-6.66055e-06	10.33	200	4	0.0002066	-0.0322389							0	0.00114729
	MV2+																			0	-0.0322389
Test 20µM																				20	0.48146
Acetaldehyde	MV2+	0.008393	17213	4.87597e-07	0.487597	204	0.000204	9.94697e-05	10.33	200	4	0.0002066	0.48146	0.480241	0.106058					20	0.587814
Acetaldehyde	MV2+	0.010247	17213	5.95306e-07	0.595306	204	0.000204	0.000121442	10.33	200	4	0.0002066	0.587814							20	0.335697
Acetaldehyde	MV2+	0.005852	17213	3.39976e-07	0.339976	204	0.000204	6.9355e-05	10.33	200	4	0.0002066	0.335697							20	0.515994
Acetaldehyde	MV2+	0.008995	17213	5.2257e-07	0.52257	204	0.000204	0.000106604	10.33	200	4	0.0002066	0.515994							50	2.0151
																				50	1.53462
Test 50µM																				50	1.92693
Acetaldehyde	MV2+	0.035128	17213	2.04078e-06	2.04078	204	0.000204	0.00041632	10.33	200	4	0.0002066	2.0151	2.09319	0.574577					50	2.8961
Acetaldehyde	MV2+	0.026752	17213	1.55417e-06	1.55417	204	0.000204	0.000317052	10.33	200	4	0.0002066	1.53462							75	1.84398
Acetaldehyde	MV2+	0.033591	17213	1.95149e-06	1.95149	204	0.000204	0.000398104	10.33	200	4	0.0002066	1.92693							75	1.80888
Acetaldehyde	MV2+	0.050486	17213	2.93302e-06	2.93302	204	0.000204	0.000598335	10.33	200	4	0.0002066	2.8961							75	1.68583
																				100	2.62936
Test 75µM																				100	2.48096
Acetaldehyde	MV2+	0.032145	17213	1.86748e-06	1.86748	204	0.000204	0.000380967	10.33	200	4	0.0002066	1.84398	1.77956	0.0830519					100	2.6963
Acetaldehyde	MV2+	0.031533	17213	1.83193e-06	1.83193	204	0.000204	0.000373714	10.33	200	4	0.0002066	1.80888							100	2.40243
Acetaldehyde	MV2+	0.029388	17213	1.70731e-06	1.70731	204	0.000204	0.000348292	10.33	200	4	0.0002066	1.68583							100	3.61557
																				100	3.50222
Test 100µM																				100	3.39627			Average	Stdev
Acetaldehyde	MV2+	0.045836	17213	2.66287e-06	2.66287	204	0.000204	0.000543226	10.33	200	4	0.0002066	2.62936	2.63536	0.713893					100	3.51191		KM	54.4	12.55
Acetaldehyde	MV2+	0.043249	17213	2.51258e-06	2.51258	204	0.000204	0.000512566	10.33	200	4	0.0002066	2.48096							100	1.47748		Vmax	4	0.28
Acetaldehyde	MV2+	0.047003	17213	2.73067e-06	2.73067	204	0.000204	0.000557056	10.33	200	4	0.0002066	2.6963							100	2.17142
Acetaldehyde	MV2+	0.04188	17213	2.43304e-06	2.43304	204	0.000204	0.000496341	10.33	200	4	0.0002066	2.40243							100	3.71303
Acetaldehyde	MV2+	0.061221	17213	3.55667e-06	3.55667	204	0.000204	0.000725561	10.33	200	4	0.0002066	3.51191							400	3.61012
Acetaldehyde	MV2+	0.025756	17213	1.49631e-06	1.49631	204	0.000204	0.000305247	10.33	200	4	0.0002066	1.47748							400	3.94869
Acetaldehyde	MV2+	0.037853	17213	2.19909e-06	2.19909	204	0.000204	0.000448615	10.33	200	4	0.0002066	2.17142							400	3.67615
Acetaldehyde	MV2+	0.064727	17213	3.76036e-06	3.76036	204	0.000204	0.000767113	10.33	200	4	0.0002066	3.71303							400	3.3767
																				400	3.62836
Acetaldehyde	MV2+	0.063028	17213	3.66165e-06	3.66165	204	0.000204	0.000746977	10.33	200	4	0.0002066	3.61557	3.50468	0.109673					1000	3.64219
Acetaldehyde	MV2+	0.061052	17213	3.54685e-06	3.54685	204	0.000204	0.000723558	10.33	200	4	0.0002066	3.50222							1000	3.28297
Acetaldehyde	MV2+	0.059205	17213	3.43955e-06	3.43955	204	0.000204	0.000701669	10.33	200	4	0.0002066	3.39627							1000	3.16962
Test 400µM																					Acetaldehyde
Acetaldehyde	MV2+	0.062933	17213	3.65613e-06	3.65613	204	0.000204	0.000745851	10.33	200	4	0.0002066	3.61012	3.648	0.204099					0	-0.0216694	0.0158451
Acetaldehyde	MV2+	0.068835	17213	3.99901e-06	3.99901	204	0.000204	0.000815799	10.33	200	4	0.0002066	3.94869							20	0.480241	0.106058
Acetaldehyde	MV2+	0.064084	17213	3.723e-06	3.723	204	0.000204	0.000759492	10.33	200	4	0.0002066	3.67615							50	2.09319	0.574577
Acetaldehyde	MV2+	0.058864	17213	3.41974e-06	3.41974	204	0.000204	0.000697627	10.33	200	4	0.0002066	3.3767							75	1.77956	0.0830519
Acetaldehyde	MV2+	0.063251	17213	3.67461e-06	3.67461	204	0.000204	0.00074962	10.33	200	4	0.0002066	3.62836							100	2.63536	0.713893
																				100	3.50468	0.109673
Test 1mM																				400	3.648	0.204099
Acetaldehyde	MV2+	0.063492	17213	3.68861e-06	3.68861	204	0.000204	0.000752476	10.33	200	4	0.0002066	3.64219	3.36493	0.246714					1000	3.36493	0.246714
Acetaldehyde	MV2+	0.05723	17213	3.32481e-06	3.32481	204	0.000204	0.000678262	10.33	200	4	0.0002066	3.28297
Acetaldehyde	MV2+	0.055254	17213	3.21002e-06	3.21002	204	0.000204	0.000654843	10.33	200	4	0.0002066	3.16962
Control	MV2+	0.000917	17213	5.32737e-08	0.0532737	204	0.000204	1.08678e-05	10.33	200	4	0.0002066	0.0526033	-0.0671595	0.0902984						Data
Control	MV2+	-0.001806	17213	-1.04921e-07	-0.104921	204	0.000204	-2.14038e-05	10.33	200	4	0.0002066	-0.1036							0	0.0526033
Control	MV2+	-0.002796	17213	-1.62435e-07	-0.162435	204	0.000204	-3.31368e-05	10.33	200	4	0.0002066	-0.160391							0	-0.1036
Control	MV2+	-0.000998	17213	-5.79794e-08	-0.0579794	204	0.000204	-1.18278e-05	10.33	200	4	0.0002066	-0.0572498							0	-0.160391
																				0	-0.0572498
Test 30µM																				30	0.925175
Butyraldehyde	MV2+	0.016128	17213	9.36966e-07	0.936966	204	0.000204	0.000191141	10.33	200	4	0.0002066	0.925175	0.88328	0.114574					30	0.971009
Butyraldehyde	MV2+	0.016927	17213	9.83385e-07	0.983385	204	0.000204	0.00020061	10.33	200	4	0.0002066	0.971009							30	0.753655
Butyraldehyde	MV2+	0.013138	17213	7.6326e-07	0.76326	204	0.000204	0.000155705	10.33	200	4	0.0002066	0.753655							40	0.742125
																				40	1.65703
Test 40µM																				40	1.68778
Butyraldehyde	MV2+	0.012937	17213	7.51583e-07	0.751583	204	0.000204	0.000153323	10.33	200	4	0.0002066	0.742125	1.26503	0.479924					40	0.973189
Butyraldehyde	MV2+	0.028886	17213	1.67815e-06	1.67815	204	0.000204	0.000342343	10.33	200	4	0.0002066	1.65703							50	0.324855
Butyraldehyde	MV2+	0.029422	17213	1.70929e-06	1.70929	204	0.000204	0.000348695	10.33	200	4	0.0002066	1.68778							50	-0.0612079
Butyraldehyde	MV2+	0.016965	17213	9.85592e-07	0.985592	204	0.000204	0.000201061	10.33	200	4	0.0002066	0.973189							50	0.217813
																				50	2.12054
Test 50µM																				50	1.86968
Butyraldehyde	MV2+	0.005663	17213	3.28996e-07	0.328996	204	0.000204	6.71151e-05	10.33	200	4	0.0002066	0.324855	0.160487	0.199314					50	2.12054
Butyraldehyde	MV2+	-0.001067	17213	-6.1988e-08	-0.061988	204	0.000204	-1.26456e-05	10.33	200	4	0.0002066	-0.0612079							100	3.1769
Butyraldehyde	MV2+	0.003797	17213	2.20589e-07	0.220589	204	0.000204	4.50002e-05	10.33	200	4	0.0002066	0.217813							100	3.22997
																				100	3.60054
Test 50µM																				100	2.9584
Butyraldehyde	MV2+	0.036966	17213	2.14756e-06	2.14756	204	0.000204	0.000438103	10.33	200	4	0.0002066	2.12054	2.03692	0.144831					100	3.09591
Butyraldehyde	MV2+	0.032593	17213	1.89351e-06	1.89351	204	0.000204	0.000386276	10.33	200	4	0.0002066	1.86968							100	3.28309
Butyraldehyde	MV2+	0.036966	17213	2.14756e-06	2.14756	204	0.000204	0.000438103	10.33	200	4	0.0002066	2.12054							150	4.36739
																				150	4.29729
Test 100µM																				150	4.21618
Butyraldehyde	MV2+	0.055381	17213	3.21739e-06	3.21739	204	0.000204	0.000656348	10.33	200	4	0.0002066	3.1769	3.3358	0.230799					150	3.77137			Average	Stdev
Butyraldehyde	MV2+	0.056306	17213	3.27113e-06	3.27113	204	0.000204	0.000667311	10.33	200	4	0.0002066	3.22997							200	3.86293		KM	53.47	19.45
Butyraldehyde	MV2+	0.062766	17213	3.64643e-06	3.64643	204	0.000204	0.000743872	10.33	200	4	0.0002066	3.60054							200	2.16603		Vmax	3.86	0.43
																				200	3.02896
Test 100µM																				200	3.32009
Butyraldehyde	MV2+	0.051572	17213	2.99611e-06	2.99611	204	0.000204	0.000611206	10.33	200	4	0.0002066	2.9584	3.11246	0.162974					500	4.12359
Butyraldehyde	MV2+	0.053969	17213	3.13536e-06	3.13536	204	0.000204	0.000639614	10.33	200	4	0.0002066	3.09591							500	3.6742
Butyraldehyde	MV2+	0.057232	17213	3.32493e-06	3.32493	204	0.000204	0.000678285	10.33	200	4	0.0002066	3.28309							500	3.0106
																				1000	1.77446
Test 150µM																				1000	2.33829
Butyraldehyde	MV2+	0.076134	17213	4.42305e-06	4.42305	204	0.000204	0.000902303	10.33	200	4	0.0002066	4.36739	4.16306	0.268334					1000	2.94486
Butyraldehyde	MV2+	0.074912	17213	4.35206e-06	4.35206	204	0.000204	0.00088782	10.33	200	4	0.0002066	4.29729
Butyraldehyde	MV2+	0.073498	17213	4.26991e-06	4.26991	204	0.000204	0.000871062	10.33	200	4	0.0002066	4.21618								Butyraldehyde
Butyraldehyde	MV2+	0.065744	17213	3.81944e-06	3.81944	204	0.000204	0.000779166	10.33	200	4	0.0002066	3.77137							0	-0.0671595	0.0902984
																				30	0.88328	0.114574
Test 200µM																				40	1.26503	0.479924
Butyraldehyde	MV2+	0.06734	17213	3.91216e-06	3.91216	204	0.000204	0.000798081	10.33	200	4	0.0002066	3.86293	3.0945	0.708925					50	0.160487	0.199314
Butyraldehyde	MV2+	0.037759	17213	2.19363e-06	2.19363	204	0.000204	0.000447501	10.33	200	4	0.0002066	2.16603							50	2.03692	0.144831
Butyraldehyde	MV2+	0.052802	17213	3.06757e-06	3.06757	204	0.000204	0.000625783	10.33	200	4	0.0002066	3.02896							100	3.3358	0.230799
Butyraldehyde	MV2+	0.057877	17213	3.3624e-06	3.3624	204	0.000204	0.00068593	10.33	200	4	0.0002066	3.32009							100	3.11246	0.162974
																				150	4.16306	0.268334
Test 500µM																				200	3.0945	0.708925
Butyraldehyde	MV2+	0.071884	17213	4.17615e-06	4.17615	204	0.000204	0.000851934	10.33	200	4	0.0002066	4.12359	3.6028	0.559918					500	3.6028	0.559918
Butyraldehyde	MV2+	0.06405	17213	3.72102e-06	3.72102	204	0.000204	0.000759089	10.33	200	4	0.0002066	3.6742							1000	2.37155	0.479433
Butyraldehyde	MV2+	0.052482	17213	3.04897e-06	3.04897	204	0.000204	0.000621991	10.33	200	4	0.0002066	3.0106
Test 1mM
Butyraldehyde	MV2+	0.030933	17213	1.79707e-06	1.79707	204	0.000204	0.000366603	10.33	200	4	0.0002066	1.77446	2.37155	0.479433
Butyraldehyde	MV2+	0.040762	17213	2.36809e-06	2.36809	204	0.000204	0.000483091	10.33	200	4	0.0002066	2.33829
Butyraldehyde	MV2+	0.051336	17213	2.9824e-06	2.9824	204	0.000204	0.000608409	10.33	200	4	0.0002066	2.94486
Butyraldehyde	MV2+	0.042336	17213	2.45954e-06	2.45954	204	0.000204	0.000501745	10.33	200	4	0.0002066	2.42858
