# Supplementary material for: Carbon-monoxide-driven bioethanol production operates through a tungsten-dependent catalyst
Source: Nat Chem Biol. 2025 Oct 29;22(1):28–36. doi: 10.1038/s41589-025-02055-3 (PMC12727526; doi:10.1038/s41589-025-02055-3)
Supplement: Supplementary file 6 — Datasets and calculations. [file 41589_2025_2055_MOESM6_ESM.xlsx]

## Sheet: Figure 4c
Condition	Baseline slope	Measure slope	Electron acceptor	Difference slope (min-1)	Coeff ext (M-1.cm-1)	NADHoxidised (M.min-1)	NADHoxidised (µM.min-1)	Volume (µl)	Volume (l)	NADHoxidised (µmol.min-1)	Protein concentration (mg.ml-1)	Dilution	Volume (µl)	Protein (mg)	Specific activity (µmol.min-1.mg-1)	Average	Stdev
50mM MES pH5.5
10µM Ferredoxin	-0.003185	-0.03604	NADH	-0.032855	5297.9	-6.20151e-06	-6.20151	400	0.0004	0.00248061	7.93	80	8	0.000793	3.12813	3.51906	0.552862
10µM Ferredoxin	-0.003513	-0.04458	NADH	-0.041067	5297.9	-7.75156e-06	-7.75156	400	0.0004	0.00310062	7.93	80	8	0.000793	3.90999																				Specific activity (µmol.min-1.mg-1)	Enzyme molecular weight (g.mol-1)	Turnover (-1)
10µM Ferredoxin	-0.00342	-0.03713	NADH	-0.03371	5297.9	-6.3629e-06	-6.3629	400	0.0004	0.00254516	7.93	80	8	0.000793	3.20953
																																			3.12813	66334.9	3.4584
																																			3.90999	66335.9	4.32288
7µM Ferredoxin	-0.003029	-0.02307	NADH	-0.020041	5297.9	-3.78282e-06	-3.78282	400	0.0004	0.00151313	7.93	80	8	0.000793	1.90811	1.89059	0.182009																		3.20953	66336.9	3.54851
7µM Ferredoxin	-0.00347	-0.02133	NADH	-0.01786	5297.9	-3.37115e-06	-3.37115	400	0.0004	0.00134846	7.93	80	8	0.000793	1.70045
7µM Ferredoxin	-0.00336	-0.02503	NADH	-0.02167	5297.9	-4.0903e-06	-4.0903	400	0.0004	0.00163612	7.93	80	8	0.000793	2.0632
																																			1.90811	66339.9	2.10973
																																			1.70045	66340.9	1.88016
5µM Ferredoxin	-0.003081	-0.02668	NADH	-0.023599	5297.9	-4.45441e-06	-4.45441	400	0.0004	0.00178176	7.93	80	8	0.000793	2.24686	1.97834	0.308148																		2.0632	66341.9	2.28128
5µM Ferredoxin	-0.003355	-0.0206	NADH	-0.017245	5297.9	-3.25506e-06	-3.25506	400	0.0004	0.00130203	7.93	80	8	0.000793	1.6419																		Individual Data
5µM Ferredoxin	-0.002578	-0.02407	NADH	-0.021492	5297.9	-4.0567e-06	-4.0567	400	0.0004	0.00162268	7.93	80	8	0.000793	2.04626																	8	3.12813
																							Specific activity									8	3.90999		2.24686	66344.9	2.48446
																						no Acetate	N.D.									8	3.20953		1.6419	66345.9	1.81555
2µM Ferredoxin	-0.0003032	-0.01362	NADH	-0.0133168	5297.9	-2.5136e-06	-2.5136	400	0.0004	0.00100544	7.93	80	8	0.000793	1.26789	1.29251	0.173044					no EDH	N.D.									7	1.90811		2.04626	66346.9	2.26271
2µM Ferredoxin	-0.0017817	-0.01729	NADH	-0.0155083	5297.9	-2.92725e-06	-2.92725	400	0.0004	0.0011709	7.93	80	8	0.000793	1.47655							no AFOR	N.D.									7	1.70045
2µM Ferredoxin	-0.002269	-0.01417	NADH	-0.011901	5297.9	-2.24636e-06	-2.24636	400	0.0004	0.000898545	7.93	80	8	0.000793	1.1331							no CODH	N.D.									7	2.0632
																						2µM Fd	1.29251	0.173044								6	2.24686		1.26789	66349.9	1.40208
																						5µM Fd	1.97834	0.308148								6	1.6419		1.47655	66350.9	1.63284
																						7µM Fd	1.89059	0.182009								6	2.04626		1.1331	66351.9	1.25305
																						10µM Fd	3.51906	0.552862								5	1.26789
																																5	1.47655
																																5	1.1331
