# Supplementary material for: Carbon-monoxide-driven bioethanol production operates through a tungsten-dependent catalyst
Source: Nat Chem Biol. 2025 Oct 29;22(1):28–36. doi: 10.1038/s41589-025-02055-3 (PMC12727526; doi:10.1038/s41589-025-02055-3)
Supplement: Supplementary file 7 — Datasets, calculations and gels. [file 41589_2025_2055_MOESM7_ESM.xlsx]

## Sheet: Extended Data 1 SEC
		Thyroglobulin	Ferritin	Aldolase	Conalbumin	Ovalbumin	CaAFOR	CaAFOR		AFOR	AFOR
	Molecular Weight	669	440	158	75	44				Superdex 200 Increase 10/300 GL	Superose 6 Increase 10/300 GL
	Log(MW)	2.82543	2.64345	2.19866	1.87506	1.64345	1.94808	1.93641		88.7318	86.3794
	Superdex 200 Increase 10/300 GL	11.83	13.02	14.73	15.86	17.23
	Superose 6 Increase 10/300 GL	8.89	9.64	11.79	13.74
	CaAFOR						15.78	13.3
		Thyroglobulin	Ferritin	Aldolase	Conalbumin	Ovalbumin	CaAFOR			Thyroglobulin	Ferritin	Aldolase	Conalbumin	Ovalbumin	CaAFOR	CaAFOR
		2.82543	2.64345	2.19866	1.87506	1.64345	1.94808			2.82543	2.64345	2.19866	1.87506	1.64345	1.94808	1.93641
	Superdex 200 Increase 10/300 GL	11.83	13.02	14.73	15.86	17.23			Superose 6 Increase 10/300 GL	8.89	9.64	11.79	13.74
	CaAFOR						15.78		CaAFOR							13.3

## Sheet: Extended Data 1 PAGE
	Extended Data Figure 1 a, Uncropped SDS PAGE									Extended Data Figure 1 a, Uncropped Native PAGE
