# Supplementary material for: Carbon-monoxide-driven bioethanol production operates through a tungsten-dependent catalyst
Source: Nat Chem Biol. 2025 Oct 29;22(1):28–36. doi: 10.1038/s41589-025-02055-3 (PMC12727526; doi:10.1038/s41589-025-02055-3)
Supplement: Supplementary file 8 — Datasets and calculations. [file 41589_2025_2055_MOESM8_ESM.xlsx]

## Sheet: ExtendedData4d
	Spectra
	Wavelength	300	301	302	303	304	305	306	307	308	309	310	311	312	313	314	315	316	317	318	319	320	321	322	323	324	325	326	327	328	329	330	331	332	333	334	335	336	337	338	339	340	341	342	343	344	345	346	347
Time after aldehyde addition (min)	0	1.566	1.525	1.489	1.462	1.446	1.419	1.398	1.394	1.378	1.361	1.344	1.334	1.334	1.314	1.309	1.294	1.283	1.272	1.263	1.237	1.237	1.224	1.208	1.202	1.185	1.179	1.173	1.153	1.139	1.129	1.123	1.112	1.097	1.089	1.082	1.068	1.058	1.058	1.042	1.029	1.03	1.021	1.011	1.006	1.002	0.994	0.987	0.982
	2.25	1.544	1.508	1.471	1.448	1.42	1.404	1.382	1.378	1.363	1.344	1.337	1.327	1.314	1.298	1.295	1.281	1.268	1.249	1.244	1.235	1.224	1.212	1.195	1.18	1.17	1.164	1.155	1.141	1.13	1.112	1.105	1.096	1.082	1.076	1.07	1.062	1.055	1.037	1.028	1.018	1.013	1.01	1	0.992	0.988	0.978	0.973	0.973
	4.75	1.528	1.48	1.454	1.417	1.392	1.378	1.362	1.351	1.343	1.326	1.31	1.304	1.289	1.282	1.268	1.257	1.24	1.232	1.218	1.208	1.201	1.184	1.169	1.159	1.143	1.137	1.128	1.116	1.106	1.097	1.094	1.088	1.07	1.058	1.052	1.044	1.036	1.027	1.012	1.008	0.997	0.991	0.985	0.974	0.968	0.964	0.955	0.954
	7.25	1.526	1.488	1.453	1.426	1.411	1.384	1.362	1.347	1.334	1.32	1.31	1.3	1.292	1.286	1.266	1.253	1.24	1.232	1.225	1.219	1.203	1.192	1.172	1.17	1.153	1.136	1.132	1.119	1.11	1.104	1.096	1.083	1.074	1.066	1.058	1.047	1.034	1.021	1.019	1.014	1.008	1.003	0.992	0.988	0.979	0.973	0.969	0.964
	9.75	1.545	1.499	1.459	1.432	1.411	1.392	1.369	1.362	1.352	1.34	1.327	1.312	1.3	1.282	1.274	1.264	1.25	1.247	1.235	1.219	1.208	1.205	1.192	1.176	1.16	1.149	1.142	1.128	1.12	1.105	1.097	1.095	1.09	1.069	1.059	1.054	1.042	1.036	1.027	1.022	1.015	1.001	0.998	0.985	0.986	0.98	0.981	0.974
	12.25	1.536	1.497	1.456	1.431	1.401	1.376	1.356	1.349	1.337	1.318	1.306	1.292	1.279	1.276	1.265	1.246	1.241	1.23	1.219	1.203	1.192	1.185	1.169	1.151	1.141	1.133	1.128	1.122	1.107	1.099	1.092	1.082	1.078	1.066	1.052	1.044	1.037	1.026	1.018	1.018	1.012	1.003	0.997	0.988	0.987	0.979	0.973	0.97
	14.75	1.515	1.466	1.434	1.404	1.376	1.36	1.33	1.316	1.302	1.292	1.276	1.266	1.251	1.245	1.234	1.224	1.212	1.194	1.185	1.172	1.16	1.151	1.143	1.133	1.122	1.111	1.103	1.092	1.081	1.069	1.065	1.063	1.049	1.042	1.038	1.027	1.017	1.01	1.008	1	0.997	0.983	0.976	0.974	0.965	0.965	0.96	0.956
	17.25	1.509	1.456	1.418	1.388	1.358	1.34	1.313	1.301	1.286	1.269	1.254	1.238	1.231	1.218	1.206	1.189	1.186	1.173	1.16	1.154	1.142	1.13	1.118	1.108	1.096	1.095	1.081	1.066	1.063	1.054	1.053	1.045	1.034	1.026	1.018	1.01	1.007	0.999	0.992	0.987	0.98	0.98	0.97	0.964	0.96	0.954	0.949	0.942
	19.75	1.499	1.444	1.409	1.382	1.352	1.322	1.301	1.29	1.274	1.253	1.238	1.222	1.208	1.202	1.182	1.171	1.163	1.154	1.143	1.13	1.122	1.11	1.098	1.088	1.079	1.075	1.06	1.058	1.052	1.043	1.041	1.034	1.02	1.014	1.01	1.002	0.999	0.991	0.985	0.98	0.972	0.974	0.969	0.958	0.952	0.951	0.945	0.941
	22.25	1.469	1.426	1.386	1.349	1.313	1.288	1.269	1.263	1.233	1.22	1.206	1.19	1.177	1.164	1.153	1.151	1.14	1.121	1.112	1.098	1.088	1.082	1.066	1.061	1.057	1.043	1.04	1.034	1.023	1.017	1.017	1.01	1.001	0.993	0.991	0.984	0.977	0.97	0.97	0.96	0.959	0.956	0.948	0.944	0.941	0.936	0.936	0.931
	24.75	1.509	1.457	1.409	1.376	1.346	1.318	1.29	1.283	1.258	1.243	1.228	1.212	1.204	1.189	1.175	1.16	1.146	1.136	1.123	1.118	1.11	1.104	1.09	1.077	1.068	1.056	1.054	1.053	1.046	1.035	1.035	1.028	1.02	1.014	1.011	1.005	0.995	0.994	0.99	0.983	0.982	0.974	0.972	0.966	0.964	0.962	0.953	0.948
	27.25	1.501	1.441	1.409	1.363	1.335	1.31	1.276	1.262	1.251	1.233	1.217	1.197	1.189	1.182	1.166	1.152	1.139	1.126	1.11	1.105	1.095	1.085	1.074	1.066	1.06	1.051	1.039	1.035	1.032	1.022	1.021	1.022	1.003	1.004	0.997	0.992	0.991	0.982	0.977	0.974	0.976	0.968	0.961	0.953	0.951	0.95	0.945	0.938
	29.75	1.528	1.467	1.43	1.394	1.36	1.33	1.305	1.294	1.275	1.257	1.239	1.221	1.213	1.204	1.182	1.173	1.161	1.147	1.137	1.13	1.119	1.104	1.096	1.087	1.072	1.072	1.061	1.055	1.055	1.048	1.044	1.036	1.028	1.016	1.011	1.009	1.002	0.995	0.993	0.994	0.984	0.983	0.973	0.971	0.964	0.962	0.956	0.954
	Spectra normalized for A600 equal zero
	Wavelength	300	301	302	303	304	305	306	307	308	309	310	311	312	313	314	315	316	317	318	319	320	321	322	323	324	325	326	327	328	329	330	331	332	333	334	335	336	337	338	339	340	341	342	343	344	345	346	347
Time after aldehyde addition (min)	0	1.347	1.306	1.27	1.243	1.227	1.2	1.179	1.175	1.159	1.142	1.125	1.115	1.115	1.095	1.09	1.075	1.064	1.053	1.044	1.018	1.018	1.005	0.989	0.983	0.966	0.96	0.954	0.934	0.92	0.91	0.904	0.893	0.878	0.87	0.863	0.849	0.839	0.839	0.823	0.81	0.811	0.802	0.792	0.787	0.783	0.775	0.768	0.763
	2.25	1.32	1.284	1.247	1.224	1.196	1.18	1.158	1.154	1.139	1.12	1.113	1.103	1.09	1.074	1.071	1.057	1.044	1.025	1.02	1.011	1	0.988	0.971	0.956	0.946	0.94	0.931	0.917	0.906	0.888	0.881	0.872	0.858	0.852	0.846	0.838	0.831	0.813	0.804	0.794	0.789	0.786	0.776	0.768	0.764	0.754	0.749	0.749
	4.75	1.307	1.259	1.233	1.196	1.171	1.157	1.141	1.13	1.122	1.105	1.089	1.083	1.068	1.061	1.047	1.036	1.019	1.011	0.997	0.987	0.98	0.963	0.948	0.938	0.922	0.916	0.907	0.895	0.885	0.876	0.873	0.867	0.849	0.837	0.831	0.823	0.815	0.806	0.791	0.787	0.776	0.77	0.764	0.753	0.747	0.743	0.734	0.733
	7.25	1.306	1.268	1.233	1.206	1.191	1.164	1.142	1.127	1.114	1.1	1.09	1.08	1.072	1.066	1.046	1.033	1.02	1.012	1.005	0.999	0.983	0.972	0.952	0.95	0.933	0.916	0.912	0.899	0.89	0.884	0.876	0.863	0.854	0.846	0.838	0.827	0.814	0.801	0.799	0.794	0.788	0.783	0.772	0.768	0.759	0.753	0.749	0.744
	9.75	1.321	1.275	1.235	1.208	1.187	1.168	1.145	1.138	1.128	1.116	1.103	1.088	1.076	1.058	1.05	1.04	1.026	1.023	1.011	0.995	0.984	0.981	0.968	0.952	0.936	0.925	0.918	0.904	0.896	0.881	0.873	0.871	0.866	0.845	0.835	0.83	0.818	0.812	0.803	0.798	0.791	0.777	0.774	0.761	0.762	0.756	0.757	0.75
	12.25	1.314	1.275	1.234	1.209	1.179	1.154	1.134	1.127	1.115	1.096	1.084	1.07	1.057	1.054	1.043	1.024	1.019	1.008	0.997	0.981	0.97	0.963	0.947	0.929	0.919	0.911	0.906	0.9	0.885	0.877	0.87	0.86	0.856	0.844	0.83	0.822	0.815	0.804	0.796	0.796	0.79	0.781	0.775	0.766	0.765	0.757	0.751	0.748
	14.75	1.298	1.249	1.217	1.187	1.159	1.143	1.113	1.099	1.085	1.075	1.059	1.049	1.034	1.028	1.017	1.007	0.995	0.977	0.968	0.955	0.943	0.934	0.926	0.916	0.905	0.894	0.886	0.875	0.864	0.852	0.848	0.846	0.832	0.825	0.821	0.81	0.8	0.793	0.791	0.783	0.78	0.766	0.759	0.757	0.748	0.748	0.743	0.739
	17.25	1.297	1.244	1.206	1.176	1.146	1.128	1.101	1.089	1.074	1.057	1.042	1.026	1.019	1.006	0.994	0.977	0.974	0.961	0.948	0.942	0.93	0.918	0.906	0.896	0.884	0.883	0.869	0.854	0.851	0.842	0.841	0.833	0.822	0.814	0.806	0.798	0.795	0.787	0.78	0.775	0.768	0.768	0.758	0.752	0.748	0.742	0.737	0.73
	19.75	1.29	1.235	1.2	1.173	1.143	1.113	1.092	1.081	1.065	1.044	1.029	1.013	0.999	0.993	0.973	0.962	0.954	0.945	0.934	0.921	0.913	0.901	0.889	0.879	0.87	0.866	0.851	0.849	0.843	0.834	0.832	0.825	0.811	0.805	0.801	0.793	0.79	0.782	0.776	0.771	0.763	0.765	0.76	0.749	0.743	0.742	0.736	0.732
	22.25	1.265	1.222	1.182	1.145	1.109	1.084	1.065	1.059	1.029	1.016	1.002	0.986	0.973	0.96	0.949	0.947	0.936	0.917	0.908	0.894	0.884	0.878	0.862	0.857	0.853	0.839	0.836	0.83	0.819	0.813	0.813	0.806	0.797	0.789	0.787	0.78	0.773	0.766	0.766	0.756	0.755	0.752	0.744	0.74	0.737	0.732	0.732	0.727
	24.75	1.297	1.245	1.197	1.164	1.134	1.106	1.078	1.071	1.046	1.031	1.016	1	0.992	0.977	0.963	0.948	0.934	0.924	0.911	0.906	0.898	0.892	0.878	0.865	0.856	0.844	0.842	0.841	0.834	0.823	0.823	0.816	0.808	0.802	0.799	0.793	0.783	0.782	0.778	0.771	0.77	0.762	0.76	0.754	0.752	0.75	0.741	0.736
	27.25	1.291	1.231	1.199	1.153	1.125	1.1	1.066	1.052	1.041	1.023	1.007	0.987	0.979	0.972	0.956	0.942	0.929	0.916	0.9	0.895	0.885	0.875	0.864	0.856	0.85	0.841	0.829	0.825	0.822	0.812	0.811	0.812	0.793	0.794	0.787	0.782	0.781	0.772	0.767	0.764	0.766	0.758	0.751	0.743	0.741	0.74	0.735	0.728
	29.75	1.315	1.254	1.217	1.181	1.147	1.117	1.092	1.081	1.062	1.044	1.026	1.008	1	0.991	0.969	0.96	0.948	0.934	0.924	0.917	0.906	0.891	0.883	0.874	0.859	0.859	0.848	0.842	0.842	0.835	0.831	0.823	0.815	0.803	0.798	0.796	0.789	0.782	0.78	0.781	0.771	0.77	0.76	0.758	0.751	0.749	0.743	0.741
[truncated: 253 more columns]
