# Supplementary material for: Carbon-monoxide-driven bioethanol production operates through a tungsten-dependent catalyst
Source: Nat Chem Biol. 2025 Oct 29;22(1):28–36. doi: 10.1038/s41589-025-02055-3 (PMC12727526; doi:10.1038/s41589-025-02055-3)
Supplement: Supplementary file 9 — Datasets and calculations. [file 41589_2025_2055_MOESM9_ESM.xlsx]

## Sheet: ExtendedData5a
Preincubation	Electron acceptor	Difference slope (min-1)	Coeff ext (M-1.cm-1)	MVreduced (M.min-1)	MVreduced (µM.min-1)	Volume (µl)	Volume (l)	MVreduced (µmol.min-1)	Protein concentration (mg.ml-1)	Dilution	Volume (µl)	Protein (mg)	Specific activity (µmol.min-1.mg-1)	Average	Stdev
Ferredoxin + Dithionite	MV2+	0.21	17213	1.22001e-05	12.2001	204	0.000204	0.00248882	6.25	40	4	0.000625	3.98211	3.68187	0.2548						Average	Stdv					3.98211	1
Ferredoxin + Dithionite	MV2+	0.2	17213	1.16191e-05	11.6191	204	0.000204	0.0023703	6.25	40	4	0.000625	3.79248							Ferredoxin + Dithionite	3.68187	0.2548					3.79248	1
Ferredoxin + Dithionite	MV2+	0.186667	17213	1.08445e-05	10.8445	204	0.000204	0.00221228	6.25	40	4	0.000625	3.53965							Ferredoxin + Dithionite + Sulfide	3.2222	0.306955					3.53965	1
Ferredoxin + Dithionite	MV2+	0.18	17213	1.04572e-05	10.4572	204	0.000204	0.00213327	6.25	40	4	0.000625	3.41323							Ferredoxin + Ti(III)Ci	5.19886	0.537268					3.41323	1
																				Ferredoxin + Ti(III)Ci + Sulfide	14.3627	0.706778
Ferredoxin + Dithionite + Sulfide	MV2+	0.145759	17213	8.46797e-06	8.46797	204	0.000204	0.00172746	6.25	40	4	0.000625	2.76394	3.2222	0.306955					Ferredoxin + Ti(III)Ci + Dithionite	12.4631	0.422439					2.76394	2
Ferredoxin + Dithionite + Sulfide	MV2+	0.175759	17213	1.02108e-05	10.2108	204	0.000204	0.00208301	6.25	40	4	0.000625	3.33282							Ferredoxin + Ti(III)Ci + Dithionite + Sulfide	11.1197	2.25698					3.33282	2
Ferredoxin + Dithionite + Sulfide	MV2+	0.179092	17213	1.04045e-05	10.4045	204	0.000204	0.00212252	6.25	40	4	0.000625	3.39602							Ferredoxin + Ti(III)Ci + Sulfide	17.589	2.79939					3.39602	2
Ferredoxin + Dithionite + Sulfide	MV2+	0.179092	17213	1.04045e-05	10.4045	204	0.000204	0.00212252	6.25	40	4	0.000625	3.39602														3.39602	2
Ferredoxin + Ti(III)Ci	MV2+	0.253333	17213	1.47176e-05	14.7176	204	0.000204	0.00300238	6.25	40	4	0.000625	4.80381	5.19886	0.537268												4.80381	3
Ferredoxin + Ti(III)Ci	MV2+	0.303333	17213	1.76223e-05	17.6223	204	0.000204	0.00359496	6.25	40	4	0.000625	5.75193														5.75193	3
Ferredoxin + Ti(III)Ci	MV2+	0.293333	17213	1.70414e-05	17.0414	204	0.000204	0.00347644	6.25	40	4	0.000625	5.56231														5.56231	3
Ferredoxin + Ti(III)Ci	MV2+	0.246667	17213	1.43303e-05	14.3303	204	0.000204	0.00292337	6.25	40	4	0.000625	4.67739														4.67739	3
Ferredoxin + Ti(III)Ci + Sulfide	MV2+	0.397796	17213	2.31102e-05	23.1102	204	0.000204	0.00471448	6.25	80	4	0.0003125	15.0863	14.3627	0.706778												15.0863	4
Ferredoxin + Ti(III)Ci + Sulfide	MV2+	0.377796	17213	2.19483e-05	21.9483	204	0.000204	0.00447745	6.25	80	4	0.0003125	14.3278														14.3278	4
Ferredoxin + Ti(III)Ci + Sulfide	MV2+	0.360557	17213	2.09468e-05	20.9468	204	0.000204	0.00427315	6.25	80	4	0.0003125	13.6741														13.6741	4
Ferredoxin + Ti(III)Ci + Dithionite	MV2+	0.627255	17213	3.64408e-05	36.4408	204	0.000204	0.00743392	6.25	40	4	0.000625	11.8943	12.4631	0.422439												11.8943	5
Ferredoxin + Ti(III)Ci + Dithionite	MV2+	0.663922	17213	3.8571e-05	38.571	204	0.000204	0.00786848	6.25	40	4	0.000625	12.5896														12.5896	5
Ferredoxin + Ti(III)Ci + Dithionite	MV2+	0.657255	17213	3.81837e-05	38.1837	204	0.000204	0.00778947	6.25	40	4	0.000625	12.4631														12.4631	5
Ferredoxin + Ti(III)Ci + Dithionite	MV2+	0.680589	17213	3.95392e-05	39.5392	204	0.000204	0.008066	6.25	40	4	0.000625	12.9056														12.9056	5
Ferredoxin + Ti(III)Ci + Dithionite + Sulfide	MV2+	0.441407	17213	2.56438e-05	25.6438	204	0.000204	0.00523134	6.25	40	4	0.000625	8.37014	11.1197	2.25698												8.37014	6
Ferredoxin + Ti(III)Ci + Dithionite + Sulfide	MV2+	0.551407	17213	3.20343e-05	32.0343	204	0.000204	0.006535	6.25	40	4	0.000625	10.456														10.456	6
Ferredoxin + Ti(III)Ci + Dithionite + Sulfide	MV2+	0.721407	17213	4.19106e-05	41.9106	204	0.000204	0.00854976	6.25	40	4	0.000625	13.6796														13.6796	6
Ferredoxin + Ti(III)Ci + Dithionite + Sulfide	MV2+	0.631407	17213	3.6682e-05	36.682	204	0.000204	0.00748312	6.25	40	4	0.000625	11.973														11.973	6
Ferredoxin + Ti(III)Ci + Sulfide	MV2+	0.397796	17213	2.31102e-05	23.1102	204	0.000204	0.00471448	6.25	80	4	0.0003125	15.0863	17.589	2.79939												15.0863	7
Ferredoxin + Ti(III)Ci + Sulfide	MV2+	0.377796	17213	2.19483e-05	21.9483	204	0.000204	0.00447745	6.25	80	4	0.0003125	14.3278														14.3278	7
Ferredoxin + Ti(III)Ci + Sulfide	MV2+	1.1	17213	6.39052e-05	63.9052	204	0.000204	0.0130367	6.25	40	4	0.000625	20.8587														20.8587	7
Ferredoxin + Ti(III)Ci + Sulfide	MV2+	0.963333	17213	5.59655e-05	55.9655	204	0.000204	0.011417	6.25	40	4	0.000625	18.2671														18.2671	7
Ferredoxin + Ti(III)Ci + Sulfide	MV2+	1.02333	17213	5.94512e-05	59.4512	204	0.000204	0.012128	6.25	40	4	0.000625	19.4049

## Sheet: ExtendedData5b
Electron acceptor	Difference slope (min-1)	Coeff ext (M-1.cm-1)	MVreduced (M.min-1)	MVreduced (µM.min-1)	Volume (µl)	Volume (l)	MVreduced (µmol.min-1)	Protein concentration (mg.ml-1)	Dilution	Volume (µl)	Protein (mg)	Specific activity (µmol.min-1.mg-1)	Average	Stdev
																					Average	Stdv
MV2+	0.372402	17213	2.16349e-05	21.6349	203.9	0.0002039	0.00441136	6.25	20	3.9	0.00121875	3.61957	3.64117	0.324524						MV	3.64117	0.324524					1	3.61957
MV2+	0.409068	17213	2.37651e-05	23.7651	203.9	0.0002039	0.0048457	6.25	20	3.9	0.00121875	3.97596								BV	8.73139	1.82031					1	3.97596
MV2+	0.342402	17213	1.9892e-05	19.892	203.9	0.0002039	0.00405599	6.25	20	3.9	0.00121875	3.32799															1	3.32799
BV2+	0.342353	6384.2	5.3625e-05	53.625	203.9	0.0002039	0.0109341	6.25	20	3.9	0.00121875	8.97161															2	8.97161
BV2+	0.312353	6384.2	4.89259e-05	48.9259	203.9	0.0002039	0.009976	6.25	20	3.9	0.00121875	8.18544	8.73139	1.82031													2	8.18544
BV2+	0.422353	6384.2	6.6156e-05	66.156	203.9	0.0002039	0.0134892	6.25	20	3.9	0.00121875	11.0681															2	11.0681
BV2+	0.255686	6384.2	4.00499e-05	40.0499	203.9	0.0002039	0.00816617	6.25	20	3.9	0.00121875	6.70044															2	6.70044

## Sheet: ExtendedData5c
Condition	Electron acceptor	Difference slope (min-1)	Coeff ext (M-1.cm-1)	MVreduced (M.min-1)	MVreduced (µM.min-1)	Volume (µl)	Volume (l)	MVreduced (µmol.min-1)	Protein concentration (mg.ml-1)	Dilution	Volume (µl)	Protein (mg)	Specific activity (µmol.min-1.mg-1)	Average	Stdev
Test 1mM																					Average	Stdev
Acetaldehyde	MV2+	0.190231	17213	1.10516e-05	11.0516	204	0.000204	0.00225452	10.33	200	4	0.0002066	10.9125	9.93481	1.15638					1	9.93481	1.15638		1	10.9125
Acetaldehyde	MV2+	0.150936	17213	8.76872e-06	8.76872	204	0.000204	0.00178882	10.33	200	4	0.0002066	8.65837							2	12.8846	1.4255		1	8.65837
Acetaldehyde	MV2+	0.178395	17213	1.0364e-05	10.364	204	0.000204	0.00211425	10.33	200	4	0.0002066	10.2335							3	12.3051	0.789105		1	10.2335
																				4	7.20596	0.689737
Test 1mM																				5	6.49434	0.217117
Acetaldehyde	MV2+	0.19788	17213	1.1496e-05	11.496	204	0.000204	0.00234518	10.33	200	4	0.0002066	11.3513	12.8846	1.4255									2	11.3513
Acetaldehyde	MV2+	0.228938	17213	1.33003e-05	13.3003	204	0.000204	0.00271326	10.33	200	4	0.0002066	13.1329											2	13.1329
Acetaldehyde	MV2+	0.247011	17213	1.43503e-05	14.3503	204	0.000204	0.00292745	10.33	200	4	0.0002066	14.1697											2	14.1697
Test 1mM
Acetaldehyde	MV2+	0.198625	17213	1.15392e-05	11.5392	204	0.000204	0.00235401	10.33	200	4	0.0002066	11.394	12.3051	0.789105									3	11.394
Acetaldehyde	MV2+	0.222607	17213	1.29325e-05	12.9325	204	0.000204	0.00263823	10.33	200	4	0.0002066	12.7697											3	12.7697
Acetaldehyde	MV2+	0.222292	17213	1.29142e-05	12.9142	204	0.000204	0.0026345	10.33	200	4	0.0002066	12.7517											3	12.7517
Test 1mM
Acetaldehyde	MV2+	0.130443	17213	7.57817e-06	7.57817	204	0.000204	0.00154595	10.33	200	4	0.0002066	7.4828	7.20596	0.689737									4	7.4828
Acetaldehyde	MV2+	0.134478	17213	7.81258e-06	7.81258	204	0.000204	0.00159377	10.33	200	4	0.0002066	7.71426											4	7.71426
Acetaldehyde	MV2+	0.11193	17213	6.50264e-06	6.50264	204	0.000204	0.00132654	10.33	200	4	0.0002066	6.42081											4	6.42081
Acetaldehyde	MV2+	0.112182	17213	6.51728e-06	6.51728	204	0.000204	0.00132953	10.33	200	4	0.0002066	6.43527	6.49434	0.217117									5	6.43527
Acetaldehyde	MV2+	0.118793	17213	6.90135e-06	6.90135	204	0.000204	0.00140788	10.33	200	4	0.0002066	6.8145											5	6.8145
Acetaldehyde	MV2+	0.111387	17213	6.4711e-06	6.4711	204	0.000204	0.0013201	10.33	200	4	0.0002066	6.38966											5	6.38966
Acetaldehyde	MV2+	0.110485	17213	6.4187e-06	6.4187	204	0.000204	0.00130941	10.33	200	4	0.0002066	6.33792											5	6.33792

## Sheet: ExtendedData5d
Condition	Electron acceptor	Difference slope (min-1)	Coeff ext (M-1.cm-1)	MVreduced (M.min-1)	MVreduced (µM.min-1)	Volume (µl)	Volume (l)	MVreduced (µmol.min-1)	Protein concentration (mg.ml-1)	Dilution	Volume (µl)	Protein (mg)	Specific activity (µmol.min-1.mg-1)	Average	Stdev
Ferredoxin 50µM	MV2+	0.013024	17213	7.56637e-07	0.756637	204	0.000204	0.000154354	6.25	80	4	0.0003125	0.493933	0.92577	0.419309					Fd 50µM	0.92577	0.419309			1	0.493933
Ferredoxin 50µM	MV2+	0.025104	17213	1.45843e-06	1.45843	204	0.000204	0.00029752	6.25	80	4	0.0003125	0.952065							Fd 50µM + 10mg/mL BSA reactivation	1.11325	0.255902			1	0.952065
Ferredoxin 50µM	MV2+	0.035104	17213	2.03939e-06	2.03939	204	0.000204	0.000416035	6.25	80	4	0.0003125	1.33131												1	1.33131
																				Fd 50µM + 10mg/mL BSA activity	1.93415	0.655863
Ferredoxin 50µM + 10mg/mL BSA reactivation	MV2+	0.031738	17213	1.84384e-06	1.84384	204	0.000204	0.000376143	6.25	80	4	0.0003125	1.20366	1.11325	0.255902					Fd 50µM + 10mg/mL BSA both	2.54807	1.00273			2	1.20366
Ferredoxin 50µM + 10mg/mL BSA reactivation	MV2+	0.021738	17213	1.26288e-06	1.26288	204	0.000204	0.000257628	6.25	80	4	0.0003125	0.82441												2	0.82441
Ferredoxin 50µM + 10mg/mL BSA reactivation	MV2+	0.034586	17213	2.0093e-06	2.0093	204	0.000204	0.000409896	6.25	80	4	0.0003125	1.31167												2	1.31167
																									1	1.46009
Ferredoxin 50µM + 10mg/mL BSA activity	MV2+	0.0384996	17213	2.23666e-06	2.23666	204	0.000204	0.000456278	6.25	80	4	0.0003125	1.46009	1.93415	0.655863										1	1.96575
Ferredoxin 50µM + 10mg/mL BSA activity	MV2+	0.0518329	17213	3.01127e-06	3.01127	204	0.000204	0.000614298	6.25	80	4	0.0003125	1.96575												1	1.46009
Ferredoxin 50µM + 10mg/mL BSA activity	MV2+	0.0384996	17213	2.23666e-06	2.23666	204	0.000204	0.000456278	6.25	80	4	0.0003125	1.46009												1	2.85067
Ferredoxin 50µM + 10mg/mL BSA activity	MV2+	0.0751663	17213	4.36683e-06	4.36683	204	0.000204	0.000890833	6.25	80	4	0.0003125	2.85067
																									2	3.21175
Ferredoxin 50µM + 10mg/mL BSA reactivation and activity	MV2+	0.0846873	17213	4.91996e-06	4.91996	204	0.000204	0.00100367	6.25	80	4	0.0003125	3.21175	2.54807	1.00273										2	1.82118
Ferredoxin 50µM + 10mg/mL BSA reactivation and activity	MV2+	0.0480207	17213	2.78979e-06	2.78979	204	0.000204	0.000569117	6.25	80	4	0.0003125	1.82118												2	1.56834
Ferredoxin 50µM + 10mg/mL BSA reactivation and activity	MV2+	0.041354	17213	2.40249e-06	2.40249	204	0.000204	0.000490107	6.25	80	4	0.0003125	1.56834												2	3.591
Ferredoxin 50µM + 10mg/mL BSA reactivation and activity	MV2+	0.0946873	17213	5.50092e-06	5.50092	204	0.000204	0.00112219	6.25	80	4	0.0003125	3.591

## Sheet: ExtendedData5e
Condition	Electron acceptor	Difference slope (min-1)	Coeff ext (M-1.cm-1)	MVreduced (M.min-1)	MVreduced (µM.min-1)	Volume (µl)	Volume (l)	MVreduced (µmol.min-1)	Protein concentration (mg.ml-1)	Dilution	Volume (µl)	Protein (mg)	Specific activity (µmol.min-1.mg-1)	Average	Stdev
Anaerobic	MV2+	0.112182	17213	6.51728e-06	6.51728	204	0.000204	0.00132953	10.33	200	4	0.0002066	6.43527	6.49434	0.217117											Average	Stdev				1	6.43527
Anaerobic	MV2+	0.118793	17213	6.90135e-06	6.90135	204	0.000204	0.00140788	10.33	200	4	0.0002066	6.8145												Anoxic	6.49434	0.217117				1	6.8145
Anaerobic	MV2+	0.111387	17213	6.4711e-06	6.4711	204	0.000204	0.0013201	10.33	200	4	0.0002066	6.38966												Oxic	2.99015	0.399898				1	6.38966
Anaerobic	MV2+	0.110485	17213	6.4187e-06	6.4187	204	0.000204	0.00130941	10.33	200	4	0.0002066	6.33792																		1	6.33792
Aerobic	MV2+	0.051025	17213	2.96433e-06	2.96433	204	0.000204	0.000604723	10.33	200	4	0.0002066	2.92702	2.99015	0.399898																2	2.92702
Aerobic	MV2+	0.04336	17213	2.51903e-06	2.51903	204	0.000204	0.000513881	10.33	200	4	0.0002066	2.48733																		2	2.48733
Aerobic	MV2+	0.05397	17213	3.13542e-06	3.13542	204	0.000204	0.000639626	10.33	200	4	0.0002066	3.09596																		2	3.09596
Aerobic	MV2+	0.060147	17213	3.49428e-06	3.49428	204	0.000204	0.000712833	10.33	200	4	0.0002066	3.4503																		2	3.4503

## Sheet: ExtendedData5f
Preincubation	Electron acceptor	Difference slope (min-1)	Coeff ext (M-1.cm-1)	MVreduced (µmol.min-1)	MV/Fdreduced (µM.min-1)	Volume (µl)	Volume (l)	MV/Fdreduced (µmol.min-1)	Protein concentration (mg.ml-1)	Dilution	Volume (µl)	Protein (mg)	Specific activity (µmol.min-1.mg-1)	Average	Stdev							Average												Stdev
																						0µM	5µM	10µM	25µM	50µM	75µM	100µM	150µM	200µM	250µM			0µM	5µM	10µM	25µM	50µM	75µM	100µM	150µM	200µM	250µM
250µM Ferredoxin	MV2+	0.171173	17213	9.94438e-06	9.94438	102	0.000102	0.00101433	6.25	80	2	0.00015625	6.49169	6.23886	0.789468						0	-0.0599144											0	0.125675
250µM Ferredoxin	MV2+	0.141173	17213	8.20151e-06	8.20151	102	0.000102	0.000836554	6.25	80	2	0.00015625	5.35395								0	-0.0648249											0	0.0699508
250µM Ferredoxin	MV2+	0.181173	17213	1.05253e-05	10.5253	102	0.000102	0.00107358	6.25	80	2	0.00015625	6.87094								0	0.0694004											0	0.0451037
																					0.1		0.0271731										0.1		0.0842187
250µM Ferredoxin	MV2+	0.403333	17213	2.34319e-05	23.4319	104	0.000104	0.00243692	6.25	80	4	0.0003125	7.79814	8.50706	0.621508						0.2		-0.029794										0.2		0.0590586
250µM Ferredoxin	MV2+	0.463333	17213	2.69176e-05	26.9176	104	0.000104	0.00279943	6.25	80	4	0.0003125	8.95819								0.3		0.297023										0.3		0.033295
250µM Ferredoxin	MV2+	0.453333	17213	2.63367e-05	26.3367	104	0.000104	0.00273902	6.25	80	4	0.0003125	8.76485								0.2			0.208495									0.2			0.098505
																					0.4			0.678166									0.4			0.196077
250µM Ferredoxin	MV2+	0.596667	17213	3.46637e-05	34.6637	106	0.000106	0.00367435	6.25	80	6	0.00046875	7.83862	7.82768	0.716335						0.6			0.930226									0.6			0.0441832
250µM Ferredoxin	MV2+	0.66	17213	3.83431e-05	38.3431	106	0.000106	0.00406437	6.25	80	6	0.00046875	8.67066								0.5				1.08381								0.5				0.193104
250µM Ferredoxin	MV2+	0.526667	17213	3.0597e-05	30.597	106	0.000106	0.00324329	6.25	80	6	0.00046875	6.91901								1				3.39174								1				0.451132
250µM Ferredoxin	MV2+	0.6	17213	3.48574e-05	34.8574	106	0.000106	0.00369488	6.25	80	6	0.00046875	7.88241								1.5				4.65463								1.5				0.673208
																					1					3.08076							1					0.623596
200µM Ferredoxin	MV2+	0.213333	17213	1.23937e-05	12.3937	102	0.000102	0.00126416	6.25	80	2	0.00015625	8.09063	10.3345	2.77804						2					6.83143							2					0.700078
200µM Ferredoxin	MV2+	0.206667	17213	1.20064e-05	12.0064	102	0.000102	0.00122466	6.25	80	2	0.00015625	7.8378								3					6.51029							3					0.911586
200µM Ferredoxin	MV2+	0.35	17213	2.03335e-05	20.3335	102	0.000102	0.00207401	6.25	80	2	0.00015625	13.2737								1.5						4.10158						1.5						0.334466
200µM Ferredoxin	MV2+	0.32	17213	1.85906e-05	18.5906	102	0.000102	0.00189624	6.25	80	2	0.00015625	12.1359								3						11.6957						3						0.912183
																					4.5						15.2685						4.5						1.07474
200µM Ferredoxin	MV2+	0.430404	17213	2.50046e-05	25.0046	104	0.000104	0.00260048	6.25	80	4	0.0003125	8.32152	8.27319	0.866852						2							5.5776					2							0.531349
200µM Ferredoxin	MV2+	0.363737	17213	2.11315e-05	21.1315	104	0.000104	0.00219768	6.25	80	4	0.0003125	7.03257								4							8.9134					4							1.4046
200µM Ferredoxin	MV2+	0.460404	17213	2.67474e-05	26.7474	104	0.000104	0.00278173	6.25	80	4	0.0003125	8.90155								6							12.2615					6							0.799114
200µM Ferredoxin	MV2+	0.45707	17213	2.65538e-05	26.5538	104	0.000104	0.00276159	6.25	80	4	0.0003125	8.8371								3								6.40508				3								0.364932
																					6								10.4405				6								0.451132
200µM Ferredoxin	MV2+	0.521509	17213	3.02974e-05	30.2974	106	0.000106	0.00321152	6.25	80	6	0.00046875	6.85125	7.53001	0.702936						9								13.6689				9								0.860732
200µM Ferredoxin	MV2+	0.558175	17213	3.24275e-05	32.4275	106	0.000106	0.00343732	6.25	80	6	0.00046875	7.33295								4									10.3345			4									2.77804
200µM Ferredoxin	MV2+	0.648175	17213	3.76562e-05	37.6562	106	0.000106	0.00399155	6.25	80	6	0.00046875	8.51531								8									8.27319			8									0.866852
200µM Ferredoxin	MV2+	0.564842	17213	3.28148e-05	32.8148	106	0.000106	0.00347837	6.25	80	6	0.00046875	7.42053								12									7.53001			12									0.702936
																					5										6.23886		5										0.789468
150µM Ferredoxin	MV2+	0.18	17213	1.04572e-05	10.4572	102	0.000102	0.00106664	6.25	80	2	0.00015625	6.82647	6.40508	0.364932						10										8.50706		10										0.621508
150µM Ferredoxin	MV2+	0.163333	17213	9.48895e-06	9.48895	102	0.000102	0.000967873	6.25	80	2	0.00015625	6.19439								15										7.82768		15										0.716335
150µM Ferredoxin	MV2+	0.163333	17213	9.48895e-06	9.48895	102	0.000102	0.000967873	6.25	80	2	0.00015625	6.19439
150µM Ferredoxin	MV2+	0.523333	17213	3.04034e-05	30.4034	104	0.000104	0.00316195	6.25	80	4	0.0003125	10.1182	10.4405	0.451132					Fig. 3C											Extended Data Fig. 5f
150µM Ferredoxin	MV2+	0.53	17213	3.07907e-05	30.7907	104	0.000104	0.00320223	6.25	80	4	0.0003125	10.2471
150µM Ferredoxin	MV2+	0.566667	17213	3.29209e-05	32.9209	104	0.000104	0.00342377	6.25	80	4	0.0003125	10.9561
150µM Ferredoxin	MV2+	0.966014	17213	5.61212e-05	56.1212	106	0.000106	0.00594884	6.25	80	6	0.00046875	12.6909	13.6689	0.860732
150µM Ferredoxin	MV2+	1.06601	17213	6.19307e-05	61.9307	106	0.000106	0.00656466	6.25	80	6	0.00046875	14.0046
150µM Ferredoxin	MV2+	1.08935	17213	6.32863e-05	63.2863	106	0.000106	0.00670835	6.25	80	6	0.00046875	14.3111
100µM Ferredoxin	MV2+	0.128737	17213	7.47904e-06	7.47904	102	0.000102	0.000762862	6.25	80	2	0.00015625	4.88232	5.5776	0.531349
100µM Ferredoxin	MV2+	0.16207	17213	9.41556e-06	9.41556	102	0.000102	0.000960387	6.25	80	2	0.00015625	6.14648
100µM Ferredoxin	MV2+	0.145403	17213	8.4473e-06	8.4473	102	0.000102	0.000861624	6.25	80	2	0.00015625	5.5144
100µM Ferredoxin	MV2+	0.15207	17213	8.8346e-06	8.8346	102	0.000102	0.000901129	6.25	80	2	0.00015625	5.76723
100µM Ferredoxin	MV2+	0.492683	17213	2.86227e-05	28.6227	104	0.000104	0.00297677	6.25	80	4	0.0003125	9.52565	8.9134	1.4046
100µM Ferredoxin	MV2+	0.532683	17213	3.09466e-05	30.9466	104	0.000104	0.00321844	6.25	80	4	0.0003125	10.299
100µM Ferredoxin	MV2+	0.456017	17213	2.64926e-05	26.4926	104	0.000104	0.00275523	6.25	80	4	0.0003125	8.81673
100µM Ferredoxin	MV2+	0.362683	17213	2.10703e-05	21.0703	104	0.000104	0.00219131	6.25	80	4	0.0003125	7.0122
100µM Ferredoxin	MV2+	0.903333	17213	5.24797e-05	52.4797	106	0.000106	0.00556285	6.25	80	6	0.00046875	11.8674	12.2615	0.799114
100µM Ferredoxin	MV2+	0.893333	17213	5.18988e-05	51.8988	106	0.000106	0.00550127	6.25	80	6	0.00046875	11.736
100µM Ferredoxin	MV2+	1.00333	17213	5.82893e-05	58.2893	106	0.000106	0.00617866	6.25	80	6	0.00046875	13.1811
75µM Ferredoxin	MV2+	0.106484	17213	6.18624e-06	6.18624	102	0.000102	0.000630996	6.25	80	2	0.00015625	4.03837	4.10158	0.334466
75µM Ferredoxin	MV2+	0.0964837	17213	5.60528e-06	5.60528	102	0.000102	0.000571738	6.25	80	2	0.00015625	3.65913								0	0.0322259						2	4.88232
75µM Ferredoxin	MV2+	0.11315	17213	6.57354e-06	6.57354	102	0.000102	0.000670501	6.25	80	2	0.00015625	4.29121								0	0.0468237						2	6.14648
75µM Ferredoxin	MV2+	0.116484	17213	6.76719e-06	6.76719	102	0.000102	0.000690254	6.25	80	2	0.00015625	4.41762								0	0.0644458						2	5.5144
																					0	0.134106						2	5.76723
75µM Ferredoxin	MV2+	0.579364	17213	3.36585e-05	33.6585	104	0.000104	0.00350049	6.25	80	4	0.0003125	11.2016	11.6957	0.912183						0	0.0163685						4	9.52565
75µM Ferredoxin	MV2+	0.576031	17213	3.34649e-05	33.4649	104	0.000104	0.00348035	6.25	80	4	0.0003125	11.1371								0	-0.0297233						4	10.299
75µM Ferredoxin	MV2+	0.659364	17213	3.83062e-05	38.3062	104	0.000104	0.00398384	6.25	80	4	0.0003125	12.7483								0	-0.129778						4	8.81673
																					0	-0.116167						4	7.0122
75µM Ferredoxin	MV2+	1.11333	17213	6.46798e-05	64.6798	106	0.000106	0.00685606	6.25	80	6	0.00046875	14.6263	15.2685	1.07474						0	-0.07955						6	11.8674
75µM Ferredoxin	MV2+	1.11667	17213	6.48734e-05	64.8734	106	0.000106	0.00687659	6.25	80	6	0.00046875	14.67								0	-0.229619						6	11.736
75µM Ferredoxin	MV2+	1.25667	17213	7.30068e-05	73.0068	106	0.000106	0.00773872	6.25	80	6	0.00046875	16.5093								0	0.0230746						6	13.1811
																					0	0.0464363						3	6.82647
50µM Ferredoxin	MV2+	0.100122	17213	5.81667e-06	5.81667	102	0.000102	0.0005933	6.25	80	2	0.00015625	3.79712	3.08076	0.623596						0.1	-0.0205173						3	6.19439
50µM Ferredoxin	MV2+	0.0701223	17213	4.0738e-06	4.0738	102	0.000102	0.000415528	6.25	80	2	0.00015625	2.65938								0.1	0.1495						3	6.19439
50µM Ferredoxin	MV2+	0.0734557	17213	4.26745e-06	4.26745	102	0.000102	0.00043528	6.25	80	2	0.00015625	2.78579								0.1	0.0149045						6	10.1182
																					0.1	-0.0351942						6	10.2471
50µM Ferredoxin	MV2+	0.33	17213	1.91716e-05	19.1716	104	0.000104	0.00199384	6.25	80	4	0.0003125	6.38029	6.83143	0.700078						0.2	0.00846839						6	10.9561
50µM Ferredoxin	MV2+	0.4	17213	2.32383e-05	23.2383	104	0.000104	0.00241678	6.25	80	4	0.0003125	7.73369								0.2	-0.117687						9	12.6909
50µM Ferredoxin	MV2+	0.32	17213	1.85906e-05	18.5906	104	0.000104	0.00193342	6.25	80	4	0.0003125	6.18695								0.2	-0.000348016						9	14.0046
50µM Ferredoxin	MV2+	0.363333	17213	2.11081e-05	21.1081	104	0.000104	0.00219524	6.25	80	4	0.0003125	7.02477								0.2	-0.00960911						9	14.3111
																					0.3	0.254681						4	8.09063
50µM Ferredoxin	MV2+	0.44	17213	2.55621e-05	25.5621	106	0.000106	0.00270958	6.25	80	6	0.00046875	5.78044	6.51029	0.911586						0.3	0.317819						4	7.8378
50µM Ferredoxin	MV2+	0.573333	17213	3.33082e-05	33.3082	106	0.000106	0.00353066	6.25	80	6	0.00046875	7.53208								0.3	0.286959						4	13.2737
50µM Ferredoxin	MV2+	0.473333	17213	2.74986e-05	27.4986	106	0.000106	0.00291485	6.25	80	6	0.00046875	6.21835								0.3	0.328631						4	12.1359
																					0.2	0.177817						8	8.32152
25µM Ferredoxin	MV2+	0.029689	17213	1.7248e-06	1.7248	102	0.000102	0.00017593	6.25	80	2	0.00015625	1.12595	1.08381	0.193104						0.2	0.339958						8	7.03257
25µM Ferredoxin	MV2+	0.0330223	17213	1.91845e-06	1.91845	102	0.000102	0.000195682	6.25	80	2	0.00015625	1.25237								0.2	0.104217						8	8.90155
25µM Ferredoxin	MV2+	0.0230223	17213	1.3375e-06	1.3375	102	0.000102	0.000136425	6.25	80	2	0.00015625	0.873118								0.2	0.211987						8	8.8371
																					0.4	0.895761						12	6.85125
25µM Ferredoxin	MV2+	0.19876	17213	1.15471e-05	11.5471	104	0.000104	0.0012009	6.25	80	4	0.0003125	3.84288	3.39174	0.451132						0.4	0.546475						12	7.33295
25µM Ferredoxin	MV2+	0.175427	17213	1.01915e-05	10.1915	104	0.000104	0.00105992	6.25	80	4	0.0003125	3.39174								0.4	0.481983						12	8.51531
25µM Ferredoxin	MV2+	0.152094	17213	8.83598e-06	8.83598	104	0.000104	0.000918942	6.25	80	4	0.0003125	2.94061								0.4	0.788443						12	7.42053
																					0.6	0.909985						5	6.49169
25µM Ferredoxin	MV2+	0.32986	17213	1.91634e-05	19.1634	106	0.000106	0.00203132	6.25	80	6	0.00046875	4.33349	4.65463	0.673208						0.6	0.996469						5	5.35395
25µM Ferredoxin	MV2+	0.413194	17213	2.40047e-05	24.0047	106	0.000106	0.0025445	6.25	80	6	0.00046875	5.42827								0.6	0.907752						5	6.87094
25µM Ferredoxin	MV2+	0.31986	17213	1.85825e-05	18.5825	106	0.000106	0.00196974	6.25	80	6	0.00046875	4.20212								0.6	0.906697						10	7.79814
																					0.5	1.12595						10	8.95819
10µM Ferredoxin	MV2+	0.00468867	17213	2.72391e-07	0.272391	102	0.000102	2.77839e-05	6.25	80	2	0.00015625	0.177817	0.208495	0.098505						0.5	1.25237						10	8.76485
10µM Ferredoxin	MV2+	0.008964	17213	5.20769e-07	0.520769	102	0.000102	5.31185e-05	6.25	80	2	0.00015625	0.339958								0.5	0.873118						15	7.83862
10µM Ferredoxin	MV2+	0.002748	17213	1.59647e-07	0.159647	102	0.000102	1.6284e-05	6.25	80	2	0.00015625	0.104217								1	3.84288						15	8.67066
10µM Ferredoxin	MV2+	0.00558967	17213	3.24735e-07	0.324735	102	0.000102	3.3123e-05	6.25	80	2	0.00015625	0.211987								1	3.39174						15	6.91901
																					1	2.94061						15	7.88241
10µM Ferredoxin	MV2+	0.0463303	17213	2.69159e-06	2.69159	104	0.000104	0.000279925	6.25	80	4	0.0003125	0.895761	0.678166	0.196077						1.5	4.33349
10µM Ferredoxin	MV2+	0.0282647	17213	1.64205e-06	1.64205	104	0.000104	0.000170774	6.25	80	4	0.0003125	0.546475								1.5	5.42827
10µM Ferredoxin	MV2+	0.024929	17213	1.44827e-06	1.44827	104	0.000104	0.00015062	6.25	80	4	0.0003125	0.481983								1.5	4.20212
10µM Ferredoxin	MV2+	0.0407797	17213	2.36912e-06	2.36912	104	0.000104	0.000246389	6.25	80	4	0.0003125	0.788443								1	3.79712
																					1	2.65938
10µM Ferredoxin	MV2+	0.069267	17213	4.02411e-06	4.02411	106	0.000106	0.000426556	6.25	80	6	0.00046875	0.909985	0.930226	0.0441832						1	2.78579
10µM Ferredoxin	MV2+	0.07585	17213	4.40655e-06	4.40655	106	0.000106	0.000467095	6.25	80	6	0.00046875	0.996469								2	6.38029
10µM Ferredoxin	MV2+	0.069097	17213	4.01423e-06	4.01423	106	0.000106	0.000425509	6.25	80	6	0.00046875	0.907752								2	7.73369
10µM Ferredoxin	MV2+	0.0690167	17213	4.00957e-06	4.00957	106	0.000106	0.000425014	6.25	80	6	0.00046875	0.906697								2	6.18695
																					2	7.02477
5µM Fderredoxin	MV2+	-0.000541	17213	-3.14297e-08	-0.0314297	102	0.000102	-3.20583e-06	6.25	80	2	0.00015625	-0.0205173	0.0271731	0.0842187						3	6.38029
5µM Fderredoxin	MV2+	0.003942	17213	2.29013e-07	0.229013	102	0.000102	2.33593e-05	6.25	80	2	0.00015625	0.1495								3	7.73369
5µM Fderredoxin	MV2+	0.000393	17213	2.28316e-08	0.0228316	102	0.000102	2.32882e-06	6.25	80	2	0.00015625	0.0149045								3	6.18695
5µM Fderredoxin	MV2+	-0.000928	17213	-5.39127e-08	-0.0539127	102	0.000102	-5.4991e-06	6.25	80	2	0.00015625	-0.0351942								1.5	4.03837
																					1.5	3.65913
5µM Fderredoxin	MV2+	0.000438	17213	2.54459e-08	0.0254459	104	0.000104	2.64637e-06	6.25	80	4	0.0003125	0.00846839	-0.029794	0.0590586						1.5	4.29121
5µM Fderredoxin	MV2+	-0.006087	17213	-3.53628e-07	-0.353628	104	0.000104	-3.67773e-05	6.25	80	4	0.0003125	-0.117687								1.5	4.41762
5µM Fderredoxin	MV2+	-1.8e-05	17213	-1.04572e-09	-0.00104572	104	0.000104	-1.08755e-07	6.25	80	4	0.0003125	-0.000348016								3	11.2016
5µM Fderredoxin	MV2+	-0.000497	17213	-2.88735e-08	-0.0288735	104	0.000104	-3.00285e-06	6.25	80	4	0.0003125	-0.00960911								3	11.1371
																					3	12.7483
5µM Fderredoxin	MV2+	0.019386	17213	1.12624e-06	1.12624	106	0.000106	0.000119382	6.25	80	6	0.00046875	0.254681	0.297023	0.033295						4.5	14.6263
5µM Fderredoxin	MV2+	0.024192	17213	1.40545e-06	1.40545	106	0.000106	0.000148978	6.25	80	6	0.00046875	0.317819								4.5	14.67
5µM Fderredoxin	MV2+	0.021843	17213	1.26898e-06	1.26898	106	0.000106	0.000134512	6.25	80	6	0.00046875	0.286959								4.5	16.5093
5µM Fderredoxin	MV2+	0.025015	17213	1.45326e-06	1.45326	106	0.000106	0.000154046	6.25	80	6	0.00046875	0.328631
0µM Ferredoxin	MV2+	-0.00209757	17213	-1.2186e-07	-0.12186	102	0.000102	-1.24297e-05	6.25	80	2	0.00015625	-0.07955	-0.0599144	0.125675
0µM Ferredoxin	MV2+	-0.00605457	17213	-3.51744e-07	-0.351744	102	0.000102	-3.58779e-05	6.25	80	2	0.00015625	-0.229619
0µM Ferredoxin	MV2+	0.000608429	17213	3.53471e-08	0.0353471	102	0.000102	3.6054e-06	6.25	80	2	0.00015625	0.0230746
0µM Ferredoxin	MV2+	0.00122443	17213	7.1134e-08	0.071134	102	0.000102	7.25566e-06	6.25	80	2	0.00015625	0.0464363
0µM Ferredoxin	MV2+	0.000846605	17213	4.9184e-08	0.049184	104	0.000104	5.11514e-06	6.25	80	4	0.0003125	0.0163685	-0.0648249	0.0699508
0µM Ferredoxin	MV2+	-0.00153734	17213	-8.93128e-08	-0.0893128	104	0.000104	-9.28854e-06	6.25	80	4	0.0003125	-0.0297233
0µM Ferredoxin	MV2+	-0.00671234	17213	-3.89958e-07	-0.389958	104	0.000104	-4.05556e-05	6.25	80	4	0.0003125	-0.129778
0µM Ferredoxin	MV2+	-0.00600834	17213	-3.49058e-07	-0.349058	104	0.000104	-3.63021e-05	6.25	80	4	0.0003125	-0.116167
0µM Ferredoxin	MV2+	0.002453	17213	1.42509e-07	0.142509	106	0.000106	1.51059e-05	6.25	80	6	0.00046875	0.0322259	0.0694004	0.0451037
0µM Ferredoxin	MV2+	0.00356416	17213	2.07062e-07	0.207062	106	0.000106	2.19486e-05	6.25	80	6	0.00046875	0.0468237
0µM Ferredoxin	MV2+	0.00490554	17213	2.8499e-07	0.28499	106	0.000106	3.0209e-05	6.25	80	6	0.00046875	0.0644458
0µM Ferredoxin	MV2+	0.010208	17213	5.9304e-07	0.59304	106	0.000106	6.28623e-05	6.25	80	6	0.00046875	0.134106
