# Supplementary material for: Carbon-monoxide-driven bioethanol production operates through a tungsten-dependent catalyst
Source: Nat Chem Biol. 2025 Oct 29;22(1):28–36. doi: 10.1038/s41589-025-02055-3 (PMC12727526; doi:10.1038/s41589-025-02055-3)
Supplement: Supplementary file 10 — Datasets and calculations. [file 41589_2025_2055_MOESM10_ESM.xlsx]

## Sheet: ExtendedData6ab
Condition	Electron acceptor	Baseline slope	Experiment slope	Difference slope (min-1)	Coeff ext (M-1.cm-1)	MVreduced (µM.min-1)	Volume (l)	MVreduced (µmol.min-1)	Protein concentration (mg.ml-1)	Dilution	Volume (µl)	Protein (mg)	Specific activity (µmol.min-1.mg-1)					Average	Stdev
																		No reaction with ferredoxin					SpeAct
No reactivation	MV2+	-0.0049	0.1821	0.187	17213	10.8639	0.0004	0.00434555	27.1	100	0.005	0.001355	3.20705					3.40256	0.510794			no Fd	3.40256	0.510794						1	3.20705
No reactivation	MV2+	-0.0073	0.0807	0.088	17213	5.11242	0.0004	0.00204497	27.1	100	0.0025	0.0006775	3.0184									Fd	506.318	64.8884						1	3.0184
No reactivation	MV2+	-0.0027	0.1134	0.1161	17213	6.7449	0.0004	0.00269796	27.1	100	0.0025	0.0006775	3.98223																	1	3.98223
																		Reaction with ferredoxin
Reactivation with ferredoxin	MV2+	-0.0039	0.1584	0.1623	17213	9.42892	0.0004	0.00377157	27.1	10000	0.0024	6.504e-06	579.884					506.318	64.8884											2	579.884
Reactivation with ferredoxin	MV2+	-0.0034	0.13146	0.13486	17213	7.83478	0.0004	0.00313391	27.1	10000	0.0024	6.504e-06	481.844																	2	481.844
Reactivation with ferredoxin	MV2+	-0.00337	0.1246	0.12797	17213	7.4345	0.0004	0.0029738	27.1	10000	0.0024	6.504e-06	457.226																	2	457.226
																		Next day-Reaction with ferredoxin				SpeAct													Student test, bilateral
Reactivation without Sulfide	MV2+	-0.0043	0.0532	0.0575	17213	3.3405	0.0004	0.0013362	27.1	10000	0.0024	6.504e-06	205.443					191.246	18.8522		no Sulfide	191.246	18.8522			1	205.443								0.964587
Reactivation without Sulfide	MV2+	-0.00496	0.05058	0.05554	17213	3.22663	0.0004	0.00129065	27.1	10000	0.0024	6.504e-06	198.44								Sulfide	192.259	27.8745			1	198.44
Reactivation without Sulfide	MV2+	-0.00154	0.046	0.04754	17213	2.76187	0.0004	0.00110475	27.1	10000	0.0024	6.504e-06	169.856					Next day-Reaction with ferredoxin + Sulfide								1	169.856
																		192.259	27.8745
Reactivation withSulfide	MV2+	-0.0036	0.0565	0.0601	17213	3.49155	0.0004	0.00139662	27.1	10000	0.0024	6.504e-06	214.732													2	214.732
Reactivation withSulfide	MV2+	-0.0031	0.04198	0.04508	17213	2.61895	0.0004	0.00104758	27.1	10000	0.0024	6.504e-06	161.067													2	161.067
Reactivation withSulfide	MV2+	-0.0061	0.05015	0.05625	17213	3.26788	0.0004	0.00130715	27.1	10000	0.0024	6.504e-06	200.977													2	200.977

## Sheet: ExtendedData6c
Condition	Electron acceptor	Baseline slope	Experiment slope	Difference slope (min-1)	Coeff ext (M-1.cm-1)	MV/Ferredoxinreduced (µM.min-1)	Volume (l)	MV/Ferredoxinreduced (µmol.min-1)	Protein concentration (mg.ml-1)	Dilution	Volume (µl)	Protein (mg)	Specific activity (µmol.min-1.mg-1)					Average	Stdev
																	CO:MV oxidoreductase	191.246	18.8522
																	CO:Fd oxidoreductase	137.168	15.1735						Student test
CO:MV oxidoreductase	MV2+	-0.0043	0.0532	0.0575	17213	3.3405	0.0004	0.0013362	27.1	10000	0.0024	6.504e-06	205.443									1	205.443		0.000319905
CO:MV oxidoreductase	MV2+	-0.00496	0.05058	0.05554	17213	3.22663	0.0004	0.00129065	27.1	10000	0.0024	6.504e-06	198.44									1	198.44
CO:MV oxidoreductase	MV2+	-0.00154	0.046	0.04754	17213	2.76187	0.0004	0.00110475	27.1	10000	0.0024	6.504e-06	169.856									1	169.856
CO:Fd oxidoreductase	Ferredoxin	0.0014	-0.0229	-0.0243	11095.4	-2.1901	0.0004	0.00087604	27.1	10000	0.0024	6.504e-06	134.693									2	134.693
CO:Fd oxidoreductase	Ferredoxin	-0.00204	-0.0243	-0.02226	11095.4	-2.00624	0.0004	0.000802496	27.1	10000	0.0024	6.504e-06	123.385									2	123.385
CO:Fd oxidoreductase	Ferredoxin	-0.00012	-0.0278	-0.02768	11095.4	-2.49473	0.0004	0.000997893	27.1	10000	0.0024	6.504e-06	153.428									2	153.428
