# Supplementary material for: Carbon-monoxide-driven bioethanol production operates through a tungsten-dependent catalyst
Source: Nat Chem Biol. 2025 Oct 29;22(1):28–36. doi: 10.1038/s41589-025-02055-3 (PMC12727526; doi:10.1038/s41589-025-02055-3)
Supplement: Supplementary file 11 — Datasets and calculations. [file 41589_2025_2055_MOESM11_ESM.xlsx]

## Sheet: ExtendedData7ab
Condition	Baseline slope	Experiment slope	Electron acceptor	Difference slope (min-1)	Coeff ext (M-1.cm-1)	NADHoxidised (M.min-1)	NADHoxidised (µM.min-1)	Volume (µl)	Volume (l)	NADHoxidised (µmol.min-1)	Protein concentration (mg.ml-1)	Dilution	Volume (µl)	Protein (mg)	Specific activity (µmol.min-1.mg-1)	Average	Stdev
pH dependency
20mM Acetate																						pH	SpeAct
50mM MES pH5.5	2.094e-05	-0.0209	NADH	-0.0209209	5297.9	-3.94891e-06	-3.94891	400	0.0004	0.00157956	7.93	80	8	0.000793	1.99188	1.76754	0.510288					5.5	1.76754	0.510288									5.5	1.99188
50mM MES pH5.5	-0.0009529	-0.01601	NADH	-0.0150571	5297.9	-2.84209e-06	-2.84209	400	0.0004	0.00113684	7.93	80	8	0.000793	1.43359							6	1.06274	0.343089									5.5	1.43359
50mM MES pH5.5	-0.001077	-0.01243	NADH	-0.011353	5297.9	-2.14292e-06	-2.14292	400	0.0004	0.00085717	7.93	80	8	0.000793	1.08092							6.5	0.197529	0.00889302									5.5	1.08092
50mM MES pH5.5	-0.00295	-0.02794	NADH	-0.02499	5297.9	-4.71696e-06	-4.71696	400	0.0004	0.00188679	7.93	80	8	0.000793	2.3793							7	0.13402	0.0167238									5.5	2.3793
50mM MES pH5.5	-0.002978	-0.02348	NADH	-0.020502	5297.9	-3.86984e-06	-3.86984	400	0.0004	0.00154793	7.93	80	8	0.000793	1.952							8	0.0242069	0.034976									5.5	1.952
50mM MES pH6	-0.00118	-0.008916	NADH	-0.007736	5297.9	-1.4602e-06	-1.4602	400	0.0004	0.00058408	7.93	80	8	0.000793	0.736545	1.06274	0.343089																6	0.736545
50mM MES pH6	-0.00135	-0.01218	NADH	-0.01083	5297.9	-2.04421e-06	-2.04421	400	0.0004	0.000817682	7.93	80	8	0.000793	1.03113																		6	1.03113
50mM MES pH6	-0.00167	-0.01659	NADH	-0.01492	5297.9	-2.81621e-06	-2.81621	400	0.0004	0.00112648	7.93	80	8	0.000793	1.42053																		6	1.42053
50mM MES pH6.5	-0.00055	-0.002517	NADH	-0.001967	5297.9	-3.71279e-07	-0.371279	400	0.0004	0.000148512	7.93	80	8	0.000793	0.187278	0.197529	0.00889302																6.5	0.187278
50mM MES pH6.5	-0.000563	-0.002686	NADH	-0.002123	5297.9	-4.00725e-07	-0.400725	400	0.0004	0.00016029	7.93	80	8	0.000793	0.202131																		6.5	0.202131
50mM MES pH6.5	-0.000706	-0.00284	NADH	-0.002134	5297.9	-4.02801e-07	-0.402801	400	0.0004	0.00016112	7.93	80	8	0.000793	0.203178																		6.5	0.203178
50mM HEPES pH7	0.0001315	-0.0011	NADH	-0.0012315	5297.9	-2.32451e-07	-0.232451	400	0.0004	9.29802e-05	7.93	80	8	0.000793	0.117251	0.13402	0.0167238																7	0.117251
50mM HEPES pH7	-0.0001292	-0.001712	NADH	-0.0015828	5297.9	-2.9876e-07	-0.29876	400	0.0004	0.000119504	7.93	80	8	0.000793	0.150699																		7	0.150699
50mM HEPES pH7	-7.2434e-05	-0.001481	NADH	-0.00140857	5297.9	-2.65873e-07	-0.265873	400	0.0004	0.000106349	7.93	80	8	0.000793	0.13411																		7	0.13411
50mM Tris HCl pH8	-0.0001947	-0.00078	NADH	-0.0005853	5297.9	-1.10478e-07	-0.110478	400	0.0004	4.41911e-05	7.93	80	8	0.000793	0.0557265	0.0242069	0.034976																8	0.0557265
50mM Tris HCl pH8	-0.0002436	-0.000562	NADH	-0.0003184	5297.9	-6.00993e-08	-0.0600993	400	0.0004	2.40397e-05	7.93	80	8	0.000793	0.0303149																		8	0.0303149
50mM Tris HCl pH8	-0.00018096	-4e-05	NADH	0.00014096	5297.9	2.66068e-08	0.0266068	400	0.0004	-1.06427e-05	7.93	80	8	0.000793	-0.0134208																		8	-0.0134208
																																							appKm	10.5624	21.7462
																																							appVmax	1.70085	0.46368
2.5mM Sodium acetate																						Acetate (mM)	pH 5.5
50mM MES pH5.5	-0.003997	-0.00405	NADH	-5.3e-05	5297.9	-1.0004e-08	-0.010004	400	0.0004	4.00159e-06	7.93	80	8	0.000793	0.00504614	0.0238977	0.0199267					2.5	0.0238977	0.0199267									2.5	0.00504614
50mM MES pH5.5	-0.0032	-0.00367	NADH	-0.00047	5297.9	-8.87144e-08	-0.0887144	400	0.0004	3.54858e-05	7.93	80	8	0.000793	0.0447487							5	0.205654	0.0905699									2.5	0.0447487				pH 5.5	pH 6.5			pH 5.5	pH 6.5
50mM MES pH5.5	-0.00327	-0.0035	NADH	-0.00023	5297.9	-4.34134e-08	-0.0434134	400	0.0004	1.73654e-05	7.93	80	8	0.000793	0.0218983							10	0.441775	0.0557346									2.5	0.0218983			2.5	0.0238977	0.0479383			0.0199267	0.0191873
																						20	1.80407	0.661709													5	0.205654	0.09826			0.0905699	0.0403104
5mM Sodium acetate																						100	1.13332	0.307098													10	0.441775	0.162682			0.0557346	0.0526541
50mM MES pH5.5	-0.00371	-0.005621	NADH	-0.001911	5297.9	-3.60709e-07	-0.360709	400	0.0004	0.000144284	7.93	80	8	0.000793	0.181947	0.205654	0.0905699																5	0.181947			20	1.80407	0.197529			0.661709	0.00889302
50mM MES pH5.5	-0.003446	-0.004804	NADH	-0.001358	5297.9	-2.56328e-07	-0.256328	400	0.0004	0.000102531	7.93	80	8	0.000793	0.129295																		5	0.129295			100	1.13332	0.356943			0.307098	0.062504
50mM MES pH5.5	-0.003249	-0.00646	NADH	-0.003211	5297.9	-6.06089e-07	-0.606089	400	0.0004	0.000242436	7.93	80	8	0.000793	0.30572																		5	0.30572			0			0	0
																																					2			0.270784	0.039053
10mM Sodium acetate																																					4			0.467189	0.0720386
50mM MES pH5.5	-0.002015	-0.007289	NADH	-0.005274	5297.9	-9.95489e-07	-0.995489	400	0.0004	0.000398196	7.93	80	8	0.000793	0.502138	0.441775	0.0557346					Acetate (mM)	pH 6.5										10	0.502138			6			0.616161	0.100269
50mM MES pH5.5	-0.002074	-0.0066	NADH	-0.004526	5297.9	-8.54301e-07	-0.854301	400	0.0004	0.00034172	7.93	80	8	0.000793	0.430921							2.5	0.0479383	0.0191873									10	0.430921			8			0.73303	0.124703
50mM MES pH5.5	-0.00268	-0.0068	NADH	-0.00412	5297.9	-7.77667e-07	-0.777667	400	0.0004	0.000311067	7.93	80	8	0.000793	0.392266							5	0.09826	0.0403104									10	0.392266			10			0.827165	0.146058
																						10	0.162682	0.0526541													12			0.904611	0.164883
20mM Sodium acetate																						20	0.197529	0.00889302													14			0.969445	0.1816
50mM MES pH5.5	-0.001077	-0.01243	NADH	-0.011353	5297.9	-2.14292e-06	-2.14292	400	0.0004	0.00085717	7.93	80	8	0.000793	1.08092	1.80407	0.661709					100	0.356943	0.062504									20	1.08092			16			1.02452	0.196546
50mM MES pH5.5	-0.00295	-0.02794	NADH	-0.02499	5297.9	-4.71696e-06	-4.71696	400	0.0004	0.00188679	7.93	80	8	0.000793	2.3793																		20	2.3793			18			1.07187	0.209988
50mM MES pH5.5	-0.002978	-0.02348	NADH	-0.020502	5297.9	-3.86984e-06	-3.86984	400	0.0004	0.00154793	7.93	80	8	0.000793	1.952																		20	1.952			20			1.11303	0.222142
																																					22			1.14914	0.233185
100mM Sodium acetate																																					24			1.18106	0.243262
50mM MES pH5.5	-0.00273	-0.01538	NADH	-0.01265	5297.9	-2.38774e-06	-2.38774	400	0.0004	0.000955095	7.93	80	8	0.000793	1.20441	1.13332	0.307098																100	1.20441			26			1.2095	0.252495
50mM MES pH5.5	-0.0034	-0.01809	NADH	-0.01469	5297.9	-2.7728e-06	-2.7728	400	0.0004	0.00110912	7.93	80	8	0.000793	1.39864																		100	1.39864			28			1.23498	0.260986
50mM MES pH5.5	-0.0031	-0.01147	NADH	-0.00837	5297.9	-1.57987e-06	-1.57987	400	0.0004	0.000631949	7.93	80	8	0.000793	0.796909																		100	0.796909			30			1.25795	0.26882
																																					32			1.27876	0.276071
																																					34			1.29771	0.282802
																																					36			1.31502	0.289066
2.5mM Sodium acetate																																					38			1.33091	0.294911
50mM MES pH6.5	-0.00085	-0.001496	NADH	-0.000646	5297.9	-1.21935e-07	-0.121935	400	0.0004	4.8774e-05	7.93	80	8	0.000793	0.0615057	0.0479383	0.0191873																		2.5	0.0615057	40			1.34555	0.300378
50mM MES pH6.5	-0.000729	-0.00109	NADH	-0.000361	5297.9	-6.81402e-08	-0.0681402	400	0.0004	2.72561e-05	7.93	80	8	0.000793	0.0343708																				2.5	0.0343708	42			1.35906	0.305502
50mM MES pH6.5	-0.000324	-0.00121	NADH	-0.000886	5297.9	-1.67236e-07	-0.167236	400	0.0004	6.68944e-05	7.93	80	8	0.000793	0.0843562																				2.5	0.0843562	44			1.37159	0.310313
																																					46			1.38324	0.314841
5mM Sodium acetate																																					48			1.39408	0.319109
50mM MES pH6.5	-0.001256	-0.0018997	NADH	-0.0006437	5297.9	-1.21501e-07	-0.121501	400	0.0004	4.86004e-05	7.93	80	8	0.000793	0.0612867	0.09826	0.0403104																		5	0.0612867	50			1.40421	0.323139
50mM MES pH6.5	-0.0002796	-0.001763	NADH	-0.0014834	5297.9	-2.79998e-07	-0.279998	400	0.0004	0.000111999	7.93	80	8	0.000793	0.141235																				5	0.141235	52			1.4137	0.326951
50mM MES pH6.5	-0.000826	-0.001795	NADH	-0.000969	5297.9	-1.82903e-07	-0.182903	400	0.0004	7.31611e-05	7.93	80	8	0.000793	0.0922586																				5	0.0922586	54			1.42259	0.330561
																																					56			1.43095	0.333985
10mM Sodium acetate																																					58			1.43883	0.337238
50mM MES pH6.5	-0.000636	-0.00273	NADH	-0.002094	5297.9	-3.95251e-07	-0.395251	400	0.0004	0.0001581	7.93	80	8	0.000793	0.19937	0.162682	0.0526541																		10	0.19937	60			1.44625	0.340331
50mM MES pH6.5	-0.000713	-0.00267	NADH	-0.001957	5297.9	-3.69392e-07	-0.369392	400	0.0004	0.000147757	7.93	80	8	0.000793	0.186326																				10	0.186326	62			1.45327	0.343277
50mM MES pH6.5	-0.000785	-0.00186	NADH	-0.001075	5297.9	-2.02911e-07	-0.202911	400	0.0004	8.11642e-05	7.93	80	8	0.000793	0.102351																				10	0.102351	64			1.45991	0.346086
																																					66			1.4662	0.348766
20mM Sodium acetate																																					68			1.47218	0.351327
50mM MES pH6.5	-0.00055	-0.002517	NADH	-0.001967	5297.9	-3.71279e-07	-0.371279	400	0.0004	0.000148512	7.93	80	8	0.000793	0.187278	0.197529	0.00889302																		20	0.187278	70			1.47785	0.353776
50mM MES pH6.5	-0.000563	-0.002686	NADH	-0.002123	5297.9	-4.00725e-07	-0.400725	400	0.0004	0.00016029	7.93	80	8	0.000793	0.202131																				20	0.202131	72			1.48326	0.356121
50mM MES pH6.5	-0.000706	-0.00284	NADH	-0.002134	5297.9	-4.02801e-07	-0.402801	400	0.0004	0.00016112	7.93	80	8	0.000793	0.203178																				20	0.203178	74			1.4884	0.358367
																																					76			1.49331	0.360522
100mM Sodium acetate																																					78			1.498	0.362591
50mM MES pH6.5	-0.000355	-0.004796	NADH	-0.004441	5297.9	-8.38257e-07	-0.838257	400	0.0004	0.000335303	7.93	80	8	0.000793	0.422828	0.356943	0.062504																		100	0.422828	80			1.50248	0.364578
50mM MES pH6.5	-0.00101	-0.004145	NADH	-0.003135	5297.9	-5.91744e-07	-0.591744	400	0.0004	0.000236698	7.93	80	8	0.000793	0.298484																				100	0.298484	82			1.50676	0.366488
50mM MES pH6.5	-0.001026	-0.004697	NADH	-0.003671	5297.9	-6.92916e-07	-0.692916	400	0.0004	0.000277166	7.93	80	8	0.000793	0.349516																				100	0.349516	84			1.51087	0.368326
																																					86			1.5148	0.370096
																																					88			1.51858	0.371802
																																					90			1.5222	0.373446
																																					92			1.52569	0.375033
																																					94			1.52904	0.376565
																																					96			1.53226	0.378044
																																					98			1.53537	0.379475
																																					100			1.53836	0.380858
